# Supplementary material for: (E)-3-(2,4-Dichloro­phen­yl)-1-(2-thien­yl)prop-2-en-1-one
Source: Acta Crystallogr Sect E Struct Rep Online. 2008 Aug 23;64(Pt 9):o1814–5. doi: 10.1107/S1600536808026524 (PMC2960483; doi:10.1107/S1600536808026524)
Supplement: Supplementary file 2 [file e-64-o1814-Isup2.hkl]

# 
# h,k,l, Fc-squared, Fo-squared, sigma(Fo-squared) and status flag 
# 
data_I
_shelx_title ' patil144m in P2(1)/n (100K)     P21/c' 
_shelx_refln_list_code          4 
_shelx_F_calc_maximum      146.92 
_exptl_crystal_F_000       575.96 
_reflns_d_resolution_high  0.6615 
 
loop_ 
 _symmetry_equiv_pos_as_xyz 
 'x, y, z' 
 '-x, y+1/2, -z+1/2' 
 '-x, -y, -z' 
 'x, -y-1/2, z-1/2' 
 
_cell_length_a     9.5701 
_cell_length_b    13.9544 
_cell_length_c    10.4748 
_cell_angle_alpha  90.000 
_cell_angle_beta  118.735 
_cell_angle_gamma  90.000 
 
_shelx_F_squared_multiplier     1.000 
 
loop_ 
 _refln_index_h 
 _refln_index_k 
 _refln_index_l 
 _refln_F_squared_calc 
 _refln_F_squared_meas 
 _refln_F_squared_sigma 
 _refln_observed_status 
   1   0   0      245.12      232.47      5.45 o 
   2   0   0     4151.78     4286.61     33.68 o 
   3   0   0     3351.29     3474.98     26.31 o 
   4   0   0      145.49      134.10      2.37 o 
   5   0   0       99.37       97.07      2.62 o 
   6   0   0      154.64      173.23      3.22 o 
   7   0   0     1112.00     1142.42     12.05 o 
   8   0   0      716.33      728.04     14.55 o 
   9   0   0     1095.82     1089.30     21.59 o 
  10   0   0      750.28      762.24     36.08 o 
  11   0   0       58.58       67.23      7.24 o 
  12   0   0       25.67       21.17      4.20 o 
   1   1   0      141.80      167.02      1.51 o 
   2   1   0      741.74      670.83      4.71 o 
   3   1   0     1685.12     1696.84     15.93 o 
   4   1   0     2300.04     2340.34     13.71 o 
   5   1   0      118.31      136.67      1.87 o 
   6   1   0        0.78        1.17      0.53 o 
   7   1   0        3.93        2.40      0.73 o 
   8   1   0       31.14       29.10      2.64 o 
   9   1   0      144.29      129.96      5.58 o 
  10   1   0        1.34        0.88      1.56 o 
  11   1   0        5.02        4.98      1.95 o 
  12   1   0      286.30      330.41      9.12 o 
   0   2   0      601.22      617.06      5.30 o 
   1   2   0     5352.53     5494.83     30.74 o 
   2   2   0      348.98      363.49      2.89 o 
   3   2   0     2276.37     2274.44     11.92 o 
   4   2   0     1952.02     1992.89     11.50 o 
   5   2   0      118.62      130.93      2.14 o 
   6   2   0        1.95        1.72      0.59 o 
   7   2   0     3364.73     3426.94     20.71 o 
   8   2   0       13.85       12.96      2.21 o 
   9   2   0      719.61      733.69     12.23 o 
  10   2   0        5.43        4.26      1.69 o 
  11   2   0        4.92        5.42      1.99 o 
  12   2   0       34.08       28.81      3.22 o 
   1   3   0     8847.20     9002.25     54.32 o 
   2   3   0    12548.63    12629.88     70.13 o 
   3   3   0     1171.14     1158.23      6.89 o 
   4   3   0      134.68      140.20      1.82 o 
   5   3   0     4040.82     4013.99     22.35 o 
   6   3   0      251.54      269.73      3.25 o 
   7   3   0       38.24       34.28      1.65 o 
   8   3   0     1155.51     1128.66     15.27 o 
   9   3   0       62.72       56.24      3.31 o 
  10   3   0       47.41       49.94      3.34 o 
  11   3   0       15.94        9.68      2.18 o 
  12   3   0      130.16      128.27      5.35 o 
   0   4   0     1301.10     1424.94     11.65 o 
   1   4   0       72.85       68.10      1.61 o 
   2   4   0      990.20     1073.50      6.81 o 
   3   4   0        3.81        4.55      0.47 o 
   4   4   0        7.19       10.23      0.71 o 
   5   4   0       30.06       23.49      1.24 o 
   6   4   0      135.45      142.06      2.36 o 
   7   4   0      168.61      162.59      3.26 o 
   8   4   0      498.83      488.56      8.57 o 
   9   4   0       55.80       57.98      3.35 o 
  10   4   0       56.52       49.42      5.63 o 
  11   4   0        6.19        9.41      2.18 o 
  12   4   0       16.09       10.34      2.54 o 
   1   5   0     2385.51     2531.94     15.09 o 
   2   5   0     3426.54     3430.57     18.06 o 
   3   5   0     1111.26     1112.44      7.24 o 
   4   5   0       77.87       64.92      1.39 o 
   5   5   0     4812.87     4750.29     27.02 o 
   6   5   0       51.14       44.65      1.48 o 
   7   5   0      267.09      251.78      4.62 o 
   8   5   0      567.73      572.10     10.11 o 
   9   5   0        2.21        1.80      1.40 o 
  10   5   0        0.30        1.61      1.60 o 
  11   5   0       61.77       58.90      4.11 o 
  12   5   0      126.78      137.09      7.55 o 
   0   6   0       94.03      100.31      2.06 o 
   1   6   0      376.92      330.46      2.89 o 
   2   6   0      369.72      396.34      3.33 o 
   3   6   0     4271.58     4384.95     23.87 o 
   4   6   0      925.78      916.30      6.53 o 
   5   6   0      452.59      492.95      4.52 o 
   6   6   0       13.37        8.07      0.91 o 
   7   6   0     1952.45     1983.86     19.21 o 
   8   6   0       57.90       57.27      6.85 o 
   9   6   0      212.63      214.59      5.66 o 
  10   6   0      129.73      133.32      5.02 o 
  11   6   0       45.39       44.67      3.32 o 
  12   6   0       25.63       22.70      3.25 o 
   1   7   0       51.11       44.10      1.02 o 
   2   7   0       20.08        2.93      0.48 o 
   3   7   0     1614.38     1654.46     10.15 o 
   4   7   0      862.71      769.83      5.64 o 
   5   7   0        0.50        1.18      0.60 o 
   6   7   0      566.99      524.57      5.98 o 
   7   7   0       84.81       71.68      4.80 o 
   8   7   0      146.77      149.02      4.74 o 
   9   7   0      121.59      113.93      6.55 o 
  10   7   0       45.45       38.74      3.04 o 
  11   7   0        0.16        0.30      1.77 o 
   0   8   0    14669.72    14196.21    107.24 o 
   1   8   0      913.45      912.91      6.42 o 
   2   8   0      461.52      406.71      3.60 o 
   3   8   0     1663.96     1650.57     10.12 o 
   4   8   0       79.13       54.38      1.65 o 
   5   8   0        0.25        2.27      0.71 o 
   6   8   0      101.29       81.70      3.32 o 
   7   8   0      446.34      451.81      7.36 o 
   8   8   0      719.54      696.37     11.27 o 
   9   8   0       81.95       73.45      4.73 o 
  10   8   0     1468.64     1583.20     21.31 o 
  11   8   0        4.80        3.99      2.37 o 
   1   9   0      183.17      172.70      2.55 o 
   2   9   0      853.51      862.09      6.02 o 
   3   9   0      591.52      623.84      4.97 o 
   4   9   0      338.95      312.06      3.37 o 
   5   9   0       32.48       23.89      1.45 o 
   6   9   0       22.26       12.96      1.50 o 
   7   9   0        3.85        3.69      1.31 o 
   8   9   0       26.90       33.62      2.66 o 
   9   9   0      160.96      164.45      5.71 o 
  10   9   0       36.78       34.14      3.02 o 
  11   9   0       36.33       28.28      2.89 o 
   0  10   0      376.19      385.86      5.24 o 
   1  10   0      316.28      339.89      3.95 o 
   2  10   0      200.31      198.72      2.42 o 
   3  10   0      444.82      442.22      3.98 o 
   4  10   0      403.18      388.45      4.64 o 
   5  10   0     1078.12      969.37     10.70 o 
   6  10   0        6.80        4.76      1.22 o 
   7  10   0      757.02      784.70     10.89 o 
   8  10   0        0.03        0.85      1.42 o 
   9  10   0      364.55      377.15      8.82 o 
  10  10   0       71.16       59.91      5.01 o 
  11  10   0       61.81       55.69      5.21 o 
   1  11   0      346.99      348.03      3.61 o 
   2  11   0     1552.04     1560.14     10.80 o 
   3  11   0       46.60       51.34      1.68 o 
   4  11   0      427.64      355.36      5.26 o 
   5  11   0      849.12      796.91     10.63 o 
   6  11   0       29.95       21.76      2.07 o 
   7  11   0       64.33       64.68      3.10 o 
   8  11   0      333.96      343.18      7.48 o 
   9  11   0      386.38      409.13      8.66 o 
  10  11   0      187.55      212.61      6.15 o 
   0  12   0       76.61       67.82      3.04 o 
   1  12   0      413.88      403.41      5.23 o 
   2  12   0       60.41       51.16      1.94 o 
   3  12   0      123.68      113.50      3.44 o 
   4  12   0        3.87        4.29      1.27 o 
   5  12   0       77.53       73.14      2.82 o 
   6  12   0       45.07       39.78      2.76 o 
   7  12   0       31.43       27.50      2.30 o 
   8  12   0        0.56        0.57      1.63 o 
   9  12   0       10.02       10.00      2.13 o 
  10  12   0       19.51       14.60      2.27 o 
   1  13   0      326.53      326.27      5.26 o 
   2  13   0     1039.21     1058.43     11.57 o 
   3  13   0     1564.54     1565.41     17.62 o 
   4  13   0       90.73       73.68      3.24 o 
   5  13   0     1943.95     1987.26     20.36 o 
   6  13   0       17.41       18.04      1.83 o 
   7  13   0      162.63      164.05      4.60 o 
   8  13   0       16.27       15.22      2.28 o 
   9  13   0        4.76        3.05      1.78 o 
   0  14   0       83.30       88.90      4.43 o 
   1  14   0        7.06        6.17      1.31 o 
   2  14   0      210.05      206.64      4.62 o 
   3  14   0       48.81       53.01      3.92 o 
   4  14   0      202.12      177.31      4.77 o 
   5  14   0        0.02       -0.86      1.24 o 
   6  14   0       44.62       35.37      3.67 o 
   7  14   0      719.48      789.66     13.82 o 
   8  14   0        5.88        3.49      1.95 o 
   9  14   0       77.97       71.32      3.97 o 
   1  15   0        4.60        5.42      1.36 o 
   2  15   0      831.68      825.55     11.74 o 
   3  15   0       66.72       60.64      4.93 o 
   4  15   0      165.55      169.56      4.65 o 
   5  15   0        0.56       -0.75      1.31 o 
   6  15   0      652.27      681.60     10.93 o 
   7  15   0      165.40      176.20      5.99 o 
   8  15   0       77.64       79.50      5.39 o 
   0  16   0     1028.18     1098.49     21.38 o 
   1  16   0       93.77       81.58      3.48 o 
   2  16   0      298.76      320.90      6.61 o 
   3  16   0      248.38      237.52      6.73 o 
   4  16   0        5.00        5.82      1.63 o 
   5  16   0      116.11      119.67      4.68 o 
   6  16   0        6.40        5.10      1.85 o 
   7  16   0        7.43        6.34      2.03 o 
   8  16   0       46.12       44.74      3.97 o 
   1  17   0       94.93      100.13      3.94 o 
   2  17   0      265.54      267.46      8.32 o 
   3  17   0        8.39        5.28      1.87 o 
   4  17   0       25.92       20.47      2.51 o 
   5  17   0        5.46        3.50      1.80 o 
   6  17   0       44.08       46.85      3.22 o 
   7  17   0      133.93      151.46      6.45 o 
   0  18   0      271.69      274.03      8.55 o 
   1  18   0       57.59       50.37      5.85 o 
   2  18   0       45.27       52.22      3.67 o 
   3  18   0      401.30      419.57      8.18 o 
   4  18   0        9.10       10.69      2.13 o 
   5  18   0       63.52       57.82      4.77 o 
   6  18   0      153.76      176.50      5.48 o 
   1  19   0       32.66       33.62      2.87 o 
   2  19   0       28.93       39.33      3.04 o 
   3  19   0        3.47        1.74      1.77 o 
   4  19   0      332.23      352.90      7.59 o 
   5  19   0       47.82       47.67      3.85 o 
   0  20   0       53.14       69.43      5.51 o 
   1  20   0        2.31        1.52      1.84 o 
   2  20   0        6.65        7.69      2.15 o 
   3  20   0        0.03        3.12      1.99 o 
   4  20   0        9.37        3.77      2.93 o 
   1  21   0        9.74        9.56      3.24 o 
 -13   1   1      207.51      217.44     10.08 o 
 -12   1   1       59.64       73.96      4.18 o 
 -11   1   1       41.11       35.58      3.08 o 
 -10   1   1      615.72      643.02     11.96 o 
  -9   1   1      363.69      385.12      7.93 o 
  -8   1   1      163.56      148.05      4.49 o 
  -7   1   1        1.24        1.66      0.66 o 
  -6   1   1     4875.68     4992.28     26.39 o 
  -5   1   1     2251.30     2357.59     13.45 o 
  -4   1   1      192.38      184.69      2.00 o 
  -3   1   1     1133.44     1143.92      7.16 o 
  -2   1   1     1724.72     1764.13     10.44 o 
  -1   1   1      395.41      429.17      3.19 o 
   0   1   1     2459.38     2391.30     17.52 o 
   1   1   1        2.63       10.49      0.43 o 
   2   1   1    12717.02    12998.58     73.55 o 
   3   1   1      101.74      115.17      1.55 o 
   4   1   1     1917.44     1771.79     10.16 o 
   5   1   1      107.11      110.08      1.98 o 
   6   1   1      110.65      109.73      1.91 o 
   7   1   1      450.47      463.66      5.20 o 
   8   1   1       35.38       32.46      2.79 o 
   9   1   1     1258.77     1332.66     19.07 o 
  10   1   1       38.60       35.88      3.01 o 
  11   1   1      311.07      341.81      9.79 o 
  12   1   1       73.48       58.09      6.25 o 
 -13   2   1       66.30       52.99      6.13 o 
 -12   2   1       13.50        8.22      2.54 o 
 -11   2   1        0.08        1.35      1.72 o 
 -10   2   1      691.07      714.77     16.20 o 
  -9   2   1       14.47       15.69      1.99 o 
  -8   2   1     2450.16     2434.39     22.64 o 
  -7   2   1      296.15      295.57      3.32 o 
  -6   2   1      565.99      568.28      4.36 o 
  -5   2   1        3.68        4.17      0.52 o 
  -4   2   1      726.13      687.30      4.47 o 
  -3   2   1        0.47        1.73      0.43 o 
  -2   2   1     5263.20     5542.67     31.91 o 
  -1   2   1      212.47      214.54      1.63 o 
   0   2   1      109.38       98.77      0.96 o 
   1   2   1    20274.59    20524.63    106.62 o 
   2   2   1     4423.97     4364.07     24.66 o 
   3   2   1     1723.39     1767.06      9.97 o 
   4   2   1      247.23      265.75      2.78 o 
   5   2   1       11.35        7.87      0.65 o 
   6   2   1      371.21      368.11      3.57 o 
   7   2   1      850.92      886.70      8.64 o 
   8   2   1       88.33       82.73      3.84 o 
   9   2   1      471.06      483.19      9.33 o 
  10   2   1      840.96      899.11     14.48 o 
  11   2   1       39.23       37.17      3.72 o 
  12   2   1      113.09      120.48      9.28 o 
 -12   3   1       61.40       59.02      3.82 o 
 -11   3   1       40.74       42.61      3.39 o 
 -10   3   1       30.86       26.92      2.61 o 
  -9   3   1      223.17      222.01      5.74 o 
  -8   3   1      568.23      559.31      7.76 o 
  -7   3   1        0.36        2.14      0.67 o 
  -6   3   1       96.86      102.52      2.11 o 
  -5   3   1      208.37      171.46      2.17 o 
  -4   3   1        6.07       14.08      0.68 o 
  -3   3   1     2047.04     1914.55     11.45 o 
  -2   3   1      930.82      934.55      5.99 o 
  -1   3   1      901.44      867.63      5.52 o 
   0   3   1       24.25       36.37      0.77 o 
   1   3   1    21585.40    22123.72    115.70 o 
   2   3   1     1122.99     1237.81      7.38 o 
   3   3   1      424.68      408.16      3.24 o 
   4   3   1      124.86      139.95      1.90 o 
   5   3   1     1648.98     1659.59     10.16 o 
   6   3   1      755.70      745.72      5.92 o 
   7   3   1     1171.40     1194.47     11.38 o 
   8   3   1      154.16      160.21      7.02 o 
   9   3   1       44.83       42.70      3.24 o 
  10   3   1        7.29        6.39      1.89 o 
  11   3   1      105.13      113.19      7.17 o 
  12   3   1       14.87        5.86      3.35 o 
 -12   4   1       58.21       52.89      3.93 o 
 -11   4   1     2174.68     2351.19     30.66 o 
 -10   4   1       16.45       14.94      2.13 o 
  -9   4   1      588.60      603.08     10.56 o 
  -8   4   1      514.94      521.37      8.12 o 
  -7   4   1      538.97      501.56      5.66 o 
  -6   4   1     2258.86     2275.76     13.50 o 
  -5   4   1     1055.37     1080.97      7.39 o 
  -4   4   1      606.00      556.24      4.22 o 
  -3   4   1     4451.19     4415.37     23.75 o 
  -2   4   1     1594.64     1626.25      9.81 o 
  -1   4   1    11392.03    11186.24     60.01 o 
   0   4   1     1175.61     1246.39      8.36 o 
   1   4   1     3388.17     3470.38     19.91 o 
   2   4   1     1242.66     1406.34      8.45 o 
   3   4   1     5888.31     6349.10     32.47 o 
   4   4   1     1119.22     1137.10      7.65 o 
   5   4   1       14.19       11.02      0.83 o 
   6   4   1     1240.35     1254.07     10.09 o 
   7   4   1      882.11      854.66      9.24 o 
   8   4   1      731.16      726.38     11.32 o 
   9   4   1      819.01      845.74     13.66 o 
  10   4   1       19.94       18.68      2.54 o 
  11   4   1       72.98       75.13      5.70 o 
 -12   5   1       66.26       50.08      4.54 o 
 -11   5   1       58.03       59.16      4.83 o 
 -10   5   1       75.29       76.69      4.23 o 
  -9   5   1       34.68       32.27      2.60 o 
  -8   5   1       49.38       42.40      3.19 o 
  -7   5   1       57.09       59.14      2.06 o 
  -6   5   1        0.07        0.13      0.56 o 
  -5   5   1      441.90      424.13      3.87 o 
  -4   5   1        9.65        3.09      0.48 o 
  -3   5   1       22.16        3.74      0.43 o 
  -2   5   1     2599.03     2586.05     14.20 o 
  -1   5   1        0.87       -0.04      0.36 o 
   0   5   1      408.87      412.62      3.27 o 
   1   5   1      934.79      925.31      6.96 o 
   2   5   1       23.91       28.19      1.01 o 
   3   5   1      483.81      592.95      4.47 o 
   4   5   1       37.59       44.47      1.42 o 
   5   5   1      984.04      943.35      7.93 o 
   6   5   1      421.44      452.07      5.09 o 
   7   5   1      347.85      350.33      5.61 o 
   8   5   1       35.10       32.92      2.52 o 
   9   5   1       30.96       22.56      2.39 o 
  10   5   1       48.16       48.94      3.74 o 
  11   5   1      100.27       93.74      6.96 o 
 -12   6   1        4.41        4.69      3.09 o 
 -11   6   1       28.97       26.35      2.83 o 
 -10   6   1      168.06      175.46      7.02 o 
  -9   6   1       37.23       36.23      5.66 o 
  -8   6   1      735.57      753.41     12.24 o 
  -7   6   1     1176.94     1165.84     11.03 o 
  -6   6   1       43.49       39.90      1.37 o 
  -5   6   1       63.75       52.92      1.32 o 
  -4   6   1      965.39     1012.01      6.87 o 
  -3   6   1      477.01      499.50      3.93 o 
  -2   6   1     2334.18     2522.44     14.10 o 
  -1   6   1     2522.07     2630.53     14.53 o 
   0   6   1     1163.41     1138.38      6.87 o 
   1   6   1      296.59      305.95      2.58 o 
   2   6   1     5288.08     5420.21     29.21 o 
   3   6   1     1001.81      997.83      6.79 o 
   4   6   1      352.21      327.95      3.24 o 
   5   6   1      104.09       95.00      1.94 o 
   6   6   1      964.96      944.86      9.13 o 
   7   6   1        0.94        2.77      1.12 o 
   8   6   1        8.72        7.16      1.53 o 
   9   6   1       43.23       36.05      2.66 o 
  10   6   1      146.34      141.59      7.37 o 
  11   6   1      187.17      195.94      8.38 o 
 -12   7   1        1.97        1.70      2.90 o 
 -11   7   1        1.67        2.03      1.78 o 
 -10   7   1       89.91       89.38      4.20 o 
  -9   7   1      313.06      304.11      7.02 o 
  -8   7   1      246.52      252.48      6.07 o 
  -7   7   1      146.71      140.10      4.18 o 
  -6   7   1      849.21      876.69      9.63 o 
  -5   7   1      485.61      486.79      4.21 o 
  -4   7   1      579.32      598.67      4.69 o 
  -3   7   1     2225.02     2180.16     12.17 o 
  -2   7   1       33.71       32.87      1.11 o 
  -1   7   1     1486.68     1562.27      9.16 o 
   0   7   1      490.52      461.10      3.60 o 
   1   7   1      820.13      803.52      5.57 o 
   2   7   1     2371.07     2437.41     13.93 o 
   3   7   1      266.45      282.24      2.86 o 
   4   7   1      470.73      433.01      3.86 o 
   5   7   1      822.56      857.14      7.16 o 
   6   7   1      397.10      352.47      5.14 o 
   7   7   1      587.79      582.91      8.44 o 
   8   7   1       22.16       16.06      3.25 o 
   9   7   1      125.09      129.45      4.70 o 
  10   7   1        6.13        5.61      1.88 o 
  11   7   1       10.15        6.36      3.24 o 
 -12   8   1        0.65       -0.90      2.78 o 
 -11   8   1       28.51       26.67      2.71 o 
 -10   8   1       32.76       30.84      2.75 o 
  -9   8   1       32.33       30.88      2.70 o 
  -8   8   1        0.07        0.44      1.27 o 
  -7   8   1        0.33        0.77      1.03 o 
  -6   8   1        2.79        4.20      0.92 o 
  -5   8   1        1.63        0.70      0.59 o 
  -4   8   1     1090.42     1156.41      7.32 o 
  -3   8   1      132.53      169.94      2.33 o 
  -2   8   1        1.66        1.34      0.48 o 
  -1   8   1      220.43      224.96      2.62 o 
   0   8   1        7.67       17.51      0.75 o 
   1   8   1      648.12      691.95      5.07 o 
   2   8   1      146.08      135.56      1.91 o 
   3   8   1      316.73      294.05      2.98 o 
   4   8   1      144.43      155.09      2.28 o 
   5   8   1       58.04       42.00      1.73 o 
   6   8   1       57.92       44.19      2.16 o 
   7   8   1       15.87       16.70      2.10 o 
   8   8   1        0.08        1.10      1.35 o 
   9   8   1        0.48        1.60      1.53 o 
  10   8   1        6.15        7.70      2.41 o 
  11   8   1       48.15       50.68      5.13 o 
 -11   9   1        2.00        5.36      2.30 o 
 -10   9   1      218.73      211.35     10.35 o 
  -9   9   1      679.81      682.28     11.34 o 
  -8   9   1      299.78      297.19      6.51 o 
  -7   9   1       76.43       70.75      2.81 o 
  -6   9   1     2654.48     2634.25     22.27 o 
  -5   9   1        0.22        1.93      0.72 o 
  -4   9   1      587.90      634.54      4.96 o 
  -3   9   1      684.77      722.42      5.18 o 
  -2   9   1      573.60      563.86      4.45 o 
  -1   9   1      268.13      223.90      2.49 o 
   0   9   1      194.81      197.00      2.22 o 
   1   9   1      815.10      812.84      5.99 o 
   2   9   1     1465.61     1409.78      8.79 o 
   3   9   1        2.65        3.18      0.63 o 
   4   9   1     5468.99     5394.64     33.68 o 
   5   9   1        6.91        2.87      0.96 o 
   6   9   1      255.19      242.28      4.82 o 
   7   9   1        3.33        3.02      1.25 o 
   8   9   1       59.51       60.84      3.74 o 
   9   9   1      224.48      239.39      6.23 o 
  10   9   1      207.84      225.32     15.87 o 
  11   9   1      175.53      181.32      8.32 o 
 -11  10   1       44.89       45.47      4.81 o 
 -10  10   1        1.92        1.12      1.68 o 
  -9  10   1      290.87      313.16      9.33 o 
  -8  10   1      608.87      618.43     10.41 o 
  -7  10   1       91.09       87.49      4.95 o 
  -6  10   1      101.43      100.88      3.57 o 
  -5  10   1       18.33       11.36      1.07 o 
  -4  10   1      109.92      119.63      2.40 o 
  -3  10   1       14.37       12.39      0.85 o 
  -2  10   1      853.19      839.09      5.89 o 
  -1  10   1      862.37      856.49      6.16 o 
   0  10   1     2586.35     2621.06     14.85 o 
   1  10   1      518.61      489.82      4.15 o 
   2  10   1     1503.52     1486.27      9.51 o 
   3  10   1       74.65       87.05      2.25 o 
   4  10   1      349.92      367.09      4.87 o 
   5  10   1        1.34        0.57      1.09 o 
   6  10   1      141.13      134.22      3.87 o 
   7  10   1      226.90      232.22      5.29 o 
   8  10   1       31.92       31.52      2.59 o 
   9  10   1       15.39        9.39      2.00 o 
  10  10   1      226.92      220.21      8.90 o 
 -11  11   1      122.67      108.29      6.64 o 
 -10  11   1      114.87      117.93      5.35 o 
  -9  11   1        4.12        4.61      1.54 o 
  -8  11   1        3.82        3.10      1.35 o 
  -7  11   1      105.67      108.60      3.33 o 
  -6  11   1        0.61        0.68      0.98 o 
  -5  11   1      754.44      728.99      8.69 o 
  -4  11   1      560.91      588.25      6.25 o 
  -3  11   1     2955.01     2860.20     18.26 o 
  -2  11   1     1481.81     1531.28     10.19 o 
  -1  11   1       11.51        9.81      0.84 o 
   0  11   1       77.84       72.00      1.66 o 
   1  11   1      812.85      800.36      6.17 o 
   2  11   1        1.25       -1.07      0.67 o 
   3  11   1       42.78       32.87      1.61 o 
   4  11   1      282.78      258.06      4.52 o 
   5  11   1     1141.81     1079.96     12.99 o 
   6  11   1      156.92      174.21      4.53 o 
   7  11   1      223.03      232.07      6.91 o 
   8  11   1      118.18      120.57      4.48 o 
   9  11   1        0.14        1.36      2.13 o 
  10  11   1       35.27       36.77      4.66 o 
 -10  12   1        7.93        3.74      2.28 o 
  -9  12   1      145.89      146.42      5.02 o 
  -8  12   1      334.66      330.71      6.54 o 
  -7  12   1      223.31      208.88      5.22 o 
  -6  12   1      104.52      113.93      3.71 o 
  -5  12   1      174.26      170.01      4.22 o 
  -4  12   1     1302.10     1232.62     14.51 o 
  -3  12   1      457.55      433.77      5.92 o 
  -2  12   1       27.52       28.01      1.41 o 
  -1  12   1     4021.77     3992.30     26.85 o 
   0  12   1      269.96      274.97      3.87 o 
   1  12   1      865.86      859.22      8.19 o 
   2  12   1      536.61      522.22      5.77 o 
   3  12   1       35.76       38.66      1.97 o 
   4  12   1       35.39       41.23      2.61 o 
   5  12   1      231.27      223.37      5.05 o 
   6  12   1      316.27      332.73      6.46 o 
   7  12   1      518.37      529.70      8.76 o 
   8  12   1      131.35      148.15      4.95 o 
   9  12   1      860.50      985.49     20.65 o 
 -10  13   1        2.83        3.04      2.87 o 
  -9  13   1       31.20       33.58      4.78 o 
  -8  13   1       20.35       15.04      2.21 o 
  -7  13   1        0.01        0.43      1.43 o 
  -6  13   1        1.90        3.49      1.30 o 
  -5  13   1      156.51      158.33      4.23 o 
  -4  13   1      742.24      690.13      9.67 o 
  -3  13   1       37.54       28.10      1.88 o 
  -2  13   1      234.14      221.00      6.10 o 
  -1  13   1      100.26      117.05      3.62 o 
   0  13   1       62.48       64.12      2.54 o 
   1  13   1        1.88        2.43      0.98 o 
   2  13   1      285.03      280.10      4.91 o 
   3  13   1        5.39        5.16      1.15 o 
   4  13   1       70.75       65.50      3.94 o 
   5  13   1      167.56      172.79      4.53 o 
   6  13   1        3.56        1.69      1.38 o 
   7  13   1      109.38      113.62      5.68 o 
   8  13   1        3.50        4.76      2.24 o 
   9  13   1        0.43       -0.62      2.75 o 
  -9  14   1       13.06       11.88      2.73 o 
  -8  14   1      842.96      921.41     14.25 o 
  -7  14   1        0.00       -2.36      1.38 o 
  -6  14   1        0.46        0.54      1.32 o 
  -5  14   1      116.82      127.64      4.97 o 
  -4  14   1      308.37      303.45      6.15 o 
  -3  14   1      236.71      212.13      6.69 o 
  -2  14   1       78.12       72.48      4.49 o 
  -1  14   1      314.15      302.75      5.35 o 
   0  14   1      245.33      228.74      4.45 o 
   1  14   1       46.43       41.39      2.26 o 
   2  14   1      752.91      748.01      9.82 o 
   3  14   1      295.26      289.28      6.85 o 
   4  14   1      258.35      240.04      5.35 o 
   5  14   1        0.01        0.04      1.17 o 
   6  14   1      514.13      543.42      8.38 o 
   7  14   1      112.86      126.02      5.52 o 
   8  14   1      417.05      465.71     11.13 o 
   9  14   1      224.41      248.70     17.79 o 
  -9  15   1       71.08       63.40      7.10 o 
  -8  15   1       22.56       24.87      3.18 o 
  -7  15   1      144.92      154.83      5.52 o 
  -6  15   1      322.91      340.51      6.81 o 
  -5  15   1      184.72      190.94      6.35 o 
  -4  15   1        0.02        0.40      1.26 o 
  -3  15   1      601.78      591.78      9.39 o 
  -2  15   1      633.83      619.66     10.06 o 
  -1  15   1      112.42      114.57      3.92 o 
   0  15   1       39.63       40.75      2.42 o 
   1  15   1      319.57      298.11      6.36 o 
   2  15   1       74.30       75.97      3.07 o 
   3  15   1       33.93       33.12      3.79 o 
   4  15   1      129.54      113.55      3.93 o 
   5  15   1       65.76       65.09      4.16 o 
   6  15   1       46.71       42.11      2.87 o 
   7  15   1      808.06      902.94     13.75 o 
   8  15   1        1.11       -1.90      2.25 o 
  -8  16   1       39.74       40.83      4.68 o 
  -7  16   1      130.48      137.42      9.40 o 
  -6  16   1      187.53      201.03      5.48 o 
  -5  16   1       16.37       15.47      2.49 o 
  -4  16   1       85.98       84.38      3.66 o 
  -3  16   1       15.58       15.49      1.99 o 
  -2  16   1       46.01       40.57      3.13 o 
  -1  16   1      122.80      112.17      5.40 o 
   0  16   1      130.92      139.41      4.56 o 
   1  16   1       13.06       12.79      1.75 o 
   2  16   1        4.71        5.20      1.56 o 
   3  16   1      474.88      478.20     12.03 o 
   4  16   1       73.20       70.81      3.56 o 
   5  16   1        0.28       -0.39      1.52 o 
   6  16   1       36.76       32.76      3.17 o 
   7  16   1       41.23       41.55      4.61 o 
  -7  17   1        5.54        3.40      2.25 o 
  -6  17   1     1609.35     1806.35     24.76 o 
  -5  17   1       18.95       19.56      3.07 o 
  -4  17   1      238.34      246.68      8.04 o 
  -3  17   1       52.29       50.61      3.04 o 
  -2  17   1      308.75      316.31      6.96 o 
  -1  17   1      151.90      145.15      4.48 o 
   0  17   1      274.52      277.73      5.87 o 
   1  17   1      471.40      482.67      8.93 o 
   2  17   1       43.76       38.36      2.73 o 
   3  17   1       59.00       61.55      3.29 o 
   4  17   1      890.53      971.95     13.92 o 
   5  17   1       75.87       81.97      4.62 o 
   6  17   1       39.76       40.61      4.20 o 
   7  17   1        2.50        2.38      2.90 o 
  -7  18   1       27.22       28.51      8.06 o 
  -6  18   1        8.55        5.88      2.32 o 
  -5  18   1       23.19       17.92      2.81 o 
  -4  18   1       16.67       13.22      2.55 o 
  -3  18   1        4.23        2.84      1.73 o 
  -2  18   1        7.47       10.72      1.96 o 
  -1  18   1       15.06       10.94      1.93 o 
   0  18   1       19.18       21.25      2.17 o 
   1  18   1      224.65      254.94      6.05 o 
   2  18   1       88.81       83.93      3.78 o 
   3  18   1        1.35        0.35      1.94 o 
   4  18   1       15.62       10.14      2.97 o 
   5  18   1        0.02        0.42      2.64 o 
   6  18   1      214.01      229.87     12.72 o 
  -5  19   1      159.46      156.68      7.89 o 
  -4  19   1      324.49      319.84      8.12 o 
  -3  19   1      556.18      596.81     11.89 o 
  -2  19   1       90.89       93.95      6.54 o 
  -1  19   1        4.46        6.02      2.20 o 
   0  19   1       19.73       24.04      3.66 o 
   1  19   1      141.43      139.98      6.09 o 
   2  19   1       48.36       37.86      3.37 o 
   3  19   1      160.91      165.93      5.99 o 
   4  19   1       15.31       16.21      3.41 o 
   5  19   1      128.30      125.70      8.04 o 
  -4  20   1       95.50      104.19      6.13 o 
  -3  20   1       23.76       23.41      3.66 o 
  -2  20   1       10.86       10.00      2.55 o 
  -1  20   1      791.86      847.55     14.52 o 
   0  20   1        1.33        1.51      2.30 o 
   1  20   1       23.19       17.74      3.68 o 
   2  20   1      201.26      210.40      8.01 o 
   3  20   1       67.02       78.58      6.99 o 
  -1  21   1       11.52       15.84      3.51 o 
   0  21   1       10.76       12.40      3.51 o 
 -13   0   2       36.04       34.51      7.48 o 
 -12   0   2      289.50      314.11     17.23 o 
 -11   0   2       89.56       93.48      8.08 o 
 -10   0   2      361.71      368.68     13.75 o 
  -9   0   2      346.13      331.43      9.20 o 
  -8   0   2     2495.90     2476.09     28.27 o 
  -7   0   2      926.40      908.32      9.09 o 
  -6   0   2     4073.81     4377.35     31.16 o 
  -5   0   2     3612.34     3657.16     29.63 o 
  -4   0   2      620.06      628.13      7.00 o 
  -3   0   2      335.82      336.26      3.89 o 
  -2   0   2    10073.72    10405.77    103.41 o 
  -1   0   2      501.97      573.89     12.61 o 
   0   0   2     7671.79     7968.84     70.06 o 
   1   0   2     8553.35     9345.20     74.81 o 
   2   0   2     1119.03     1114.38      9.99 o 
   3   0   2     3603.91     3342.01     25.45 o 
   4   0   2     1897.89     1897.43     14.47 o 
   5   0   2     4505.50     4638.51     33.74 o 
   6   0   2      714.92      677.66     11.30 o 
   7   0   2       26.83       26.13      2.04 o 
   8   0   2     1257.19     1330.92     36.10 o 
   9   0   2        0.09       -0.05      1.91 o 
  10   0   2        6.86        0.72      3.68 o 
  11   0   2      296.19      314.62     18.07 o 
 -13   1   2       31.89       29.08      4.89 o 
 -12   1   2       58.56       59.17     12.87 o 
 -11   1   2       47.70       43.91      3.03 o 
 -10   1   2      133.13      112.82      4.27 o 
  -9   1   2      110.70      115.12      3.76 o 
  -8   1   2      662.09      677.48      7.42 o 
  -7   1   2      159.84      165.89      2.42 o 
  -6   1   2      426.74      379.64      3.17 o 
  -5   1   2     3510.60     3640.41     19.28 o 
  -4   1   2     1012.94      881.49      6.29 o 
  -3   1   2        4.14       -0.59      0.29 o 
  -2   1   2       68.86      102.93      1.11 o 
  -1   1   2      382.27      440.27      3.34 o 
   0   1   2     5316.20     5813.48     35.27 o 
   1   1   2    10386.26    10593.12     56.50 o 
   2   1   2     2089.35     2260.46     13.05 o 
   3   1   2        2.84        2.71      0.43 o 
   4   1   2     2163.07     2239.51     12.60 o 
   5   1   2       75.36       63.68      1.40 o 
   6   1   2      462.21      454.80      6.01 o 
   7   1   2      490.36      493.69      5.81 o 
   8   1   2      139.03      144.11      4.61 o 
   9   1   2        6.50        6.35      3.11 o 
  10   1   2      110.71       97.22     11.28 o 
  11   1   2        8.07        5.13      3.10 o 
 -13   2   2        5.43        3.85      3.43 o 
 -12   2   2      129.26      123.45      8.14 o 
 -11   2   2       95.52      101.16      6.25 o 
 -10   2   2      375.49      386.00      9.54 o 
  -9   2   2     1571.99     1564.32     18.52 o 
  -8   2   2      531.56      502.95      6.33 o 
  -7   2   2        1.78        1.69      0.65 o 
  -6   2   2      290.31      306.52      2.91 o 
  -5   2   2      100.36      118.25      1.88 o 
  -4   2   2     6580.49     6854.83     38.31 o 
  -3   2   2       91.71      101.42      1.18 o 
  -2   2   2     3484.28     3615.22     21.46 o 
  -1   2   2     7584.61     7715.52     45.83 o 
   0   2   2     1817.02     1859.51     11.17 o 
   1   2   2    20646.16    20848.62    108.40 o 
   2   2   2        1.38        0.86      0.37 o 
   3   2   2      411.99      425.27      3.19 o 
   4   2   2     1257.35     1322.90      7.97 o 
   5   2   2      136.91      128.17      2.13 o 
   6   2   2      357.30      346.81      4.18 o 
   7   2   2       59.23       62.89      2.09 o 
   8   2   2      293.63      301.95      6.33 o 
   9   2   2      771.20      779.95     32.25 o 
  10   2   2      153.00      141.41      7.25 o 
  11   2   2       24.94       24.70      4.29 o 
 -13   3   2       69.95       77.09      9.03 o 
 -12   3   2       27.97       26.45      4.85 o 
 -11   3   2       46.77       52.18      6.09 o 
 -10   3   2       12.99       12.24      1.91 o 
  -9   3   2      323.05      305.85      5.95 o 
  -8   3   2       12.79       12.94      1.81 o 
  -7   3   2     1133.19     1161.29      9.65 o 
  -6   3   2      873.98      812.07      5.69 o 
  -5   3   2       92.33      125.40      1.59 o 
  -4   3   2     1671.68     1791.20     10.54 o 
  -3   3   2      183.54      160.47      1.84 o 
  -2   3   2     1112.16     1103.06      6.71 o 
  -1   3   2      847.90      836.77      5.31 o 
   0   3   2     8671.78     9011.37     48.28 o 
   1   3   2     2533.25     2503.58     13.86 o 
   2   3   2      100.84      111.61      1.59 o 
   3   3   2     3530.01     3528.25     18.37 o 
   4   3   2      139.77      118.52      1.73 o 
   5   3   2        6.54       10.37      0.85 o 
   6   3   2      527.78      538.71      6.29 o 
   7   3   2      207.51      203.72      4.01 o 
   8   3   2      169.67      178.26      5.70 o 
   9   3   2        2.02        2.60      2.37 o 
  10   3   2       17.30       18.92      4.38 o 
  11   3   2       36.02       41.89      5.16 o 
 -13   4   2       10.96        8.16      5.25 o 
 -12   4   2        4.71        9.53      3.50 o 
 -11   4   2       65.97       71.70      5.06 o 
 -10   4   2       67.11       66.94      3.99 o 
  -9   4   2       39.04       36.74      2.41 o 
  -8   4   2       70.23       66.86      2.57 o 
  -7   4   2      331.50      324.88      4.29 o 
  -6   4   2       11.30        6.91      0.69 o 
  -5   4   2       20.77       16.03      0.73 o 
  -4   4   2      361.04      356.93      2.81 o 
  -3   4   2      252.34      277.54      3.28 o 
  -2   4   2      811.78      871.51      5.59 o 
  -1   4   2        0.94        1.32      0.29 o 
   0   4   2      249.13      277.51      2.32 o 
   1   4   2      622.73      743.82      5.15 o 
   2   4   2       29.99       42.86      1.26 o 
   3   4   2       90.89      107.19      1.72 o 
   4   4   2       74.55       81.42      1.78 o 
   5   4   2        1.10        0.79      0.62 o 
   6   4   2       26.42       23.36      1.35 o 
   7   4   2       30.21       27.02      1.62 o 
   8   4   2       81.83       80.84      3.40 o 
   9   4   2       52.99       46.66      4.44 o 
  10   4   2       14.12       13.76      3.25 o 
  11   4   2        1.64        1.18      2.78 o 
 -13   5   2      165.51      162.64     33.37 o 
 -12   5   2       65.03       58.88      6.15 o 
 -11   5   2      523.47      528.26     14.51 o 
 -10   5   2      110.73      105.57      4.49 o 
  -9   5   2      377.11      388.25      7.64 o 
  -8   5   2      211.44      207.52      3.88 o 
  -7   5   2     3170.47     3037.98     23.51 o 
  -6   5   2     1840.16     1924.46     11.83 o 
  -5   5   2      248.09      215.48      2.29 o 
  -4   5   2      611.79      608.30      4.17 o 
  -3   5   2        3.59       -0.38      0.36 o 
  -2   5   2     4024.04     4072.05     23.30 o 
  -1   5   2     1423.29     1340.00      8.40 o 
   0   5   2     4496.02     4590.69     24.99 o 
   1   5   2     1530.41     1424.31      8.67 o 
   2   5   2     3673.40     3990.07     20.44 o 
   3   5   2     2516.93     2431.88     13.38 o 
   4   5   2        1.62        1.10      0.49 o 
   5   5   2       39.44       37.29      2.13 o 
   6   5   2       12.14       12.14      1.19 o 
   7   5   2      152.87      138.77      4.24 o 
   8   5   2     1650.40     1687.91     23.30 o 
   9   5   2       18.32       17.93      3.11 o 
  10   5   2      214.15      225.31     14.74 o 
  11   5   2      205.77      215.94      9.11 o 
 -12   6   2        2.00        5.91      3.34 o 
 -11   6   2      219.17      228.05      9.27 o 
 -10   6   2       59.80       63.81      3.31 o 
  -9   6   2     1181.58     1213.29     17.14 o 
  -8   6   2      896.59      916.28      9.63 o 
  -7   6   2      185.13      163.92      3.06 o 
  -6   6   2       42.75       32.04      1.33 o 
  -5   6   2      130.34      115.30      2.19 o 
  -4   6   2     3122.68     3195.27     17.37 o 
  -3   6   2        5.77       14.75      0.81 o 
  -2   6   2     3209.01     3420.03     18.60 o 
  -1   6   2     3442.10     3371.58     18.50 o 
   0   6   2     1203.46     1173.76      7.45 o 
   1   6   2     2351.49     2302.34     12.46 o 
   2   6   2      626.92      603.90      4.23 o 
   3   6   2      125.33      131.55      2.19 o 
   4   6   2      591.85      636.14      5.56 o 
   5   6   2      220.51      200.88      3.30 o 
   6   6   2        3.06        3.61      0.99 o 
   7   6   2       44.68       41.41      2.17 o 
   8   6   2       88.11       87.01      3.44 o 
   9   6   2       80.72       72.45      6.80 o 
  10   6   2       24.12       28.52      4.08 o 
  11   6   2      173.12      189.53     16.79 o 
 -12   7   2       70.25       74.43      6.89 o 
 -11   7   2        1.49        1.88      2.66 o 
 -10   7   2       41.75       36.36      3.04 o 
  -9   7   2      708.32      721.36     11.72 o 
  -8   7   2        0.21        0.86      1.03 o 
  -7   7   2      318.20      311.66      4.44 o 
  -6   7   2     1324.20     1307.10      9.95 o 
  -5   7   2      875.75      843.06      5.71 o 
  -4   7   2     2075.74     2061.63     11.69 o 
  -3   7   2       69.91       57.75      1.15 o 
  -2   7   2       77.54       94.64      1.61 o 
  -1   7   2     1111.32     1200.93      7.12 o 
   0   7   2        5.65        3.42      0.43 o 
   1   7   2     2570.99     2674.34     14.02 o 
   2   7   2      161.09      165.71      1.99 o 
   3   7   2      309.24      349.18      3.25 o 
   4   7   2      940.06      943.77      8.94 o 
   5   7   2      606.07      607.21      6.55 o 
   6   7   2      239.48      227.60      3.97 o 
   7   7   2      326.72      323.87      5.99 o 
   8   7   2       17.24       16.07      2.30 o 
   9   7   2        2.87        2.53      2.30 o 
  10   7   2        0.62        0.62      3.42 o 
 -12   8   2      190.62      184.16     11.87 o 
 -11   8   2      430.51      451.41     13.54 o 
 -10   8   2      569.36      619.21     12.73 o 
  -9   8   2      378.75      373.95      9.36 o 
  -8   8   2     1661.64     1735.35     21.53 o 
  -7   8   2      547.08      592.15      6.40 o 
  -6   8   2     1321.87     1293.76     10.30 o 
  -5   8   2      942.65      890.59      7.29 o 
  -4   8   2      821.90      829.02      5.86 o 
  -3   8   2       62.26       72.65      1.41 o 
  -2   8   2     3680.87     3615.90     18.60 o 
  -1   8   2       74.63       96.98      1.75 o 
   0   8   2        2.39        5.14      0.52 o 
   1   8   2       17.26       16.68      0.95 o 
   2   8   2      212.80      191.96      2.26 o 
   3   8   2     1993.01     2012.90     12.88 o 
   4   8   2     1539.38     1640.81     13.10 o 
   5   8   2     1199.45     1223.87     10.97 o 
   6   8   2     1082.34     1009.13     11.12 o 
   7   8   2        3.21        1.54      1.22 o 
   8   8   2      576.17      609.52     11.25 o 
   9   8   2       12.61        6.71      2.73 o 
  10   8   2       24.92       24.49      4.15 o 
 -12   9   2       17.87       18.18      5.40 o 
 -11   9   2       45.43       45.22      4.83 o 
 -10   9   2        0.11        1.57      1.88 o 
  -9   9   2       11.49        7.22      1.49 o 
  -8   9   2      138.83      141.33      3.90 o 
  -7   9   2       86.65       85.88      2.83 o 
  -6   9   2      793.11      774.47      7.55 o 
  -5   9   2      380.52      371.37      4.26 o 
  -4   9   2      287.04      271.34      3.29 o 
  -3   9   2      655.05      691.61      4.95 o 
  -2   9   2      272.54      266.70      2.67 o 
  -1   9   2       86.27      118.61      1.79 o 
   0   9   2       56.16       44.61      1.16 o 
   1   9   2      502.70      483.91      3.97 o 
   2   9   2       40.48       42.01      1.30 o 
   3   9   2       95.75       84.37      2.52 o 
   4   9   2       97.52      101.13      2.58 o 
   5   9   2      215.29      191.32      3.64 o 
   6   9   2      389.80      356.46      6.32 o 
   7   9   2       41.88       45.57      3.53 o 
   8   9   2        8.45        8.04      4.32 o 
   9   9   2        0.05       -1.06      2.68 o 
  10   9   2       49.01       45.70      5.13 o 
 -11  10   2       48.16       36.69      7.00 o 
 -10  10   2        0.68        0.79      2.49 o 
  -9  10   2      840.99      842.95     14.63 o 
  -8  10   2        5.41        4.97      1.90 o 
  -7  10   2       99.84       95.90      3.12 o 
  -6  10   2       26.28       29.24      1.57 o 
  -5  10   2        7.33       10.53      1.07 o 
  -4  10   2      546.24      512.92      5.34 o 
  -3  10   2       40.07       49.30      1.45 o 
  -2  10   2      988.90      970.62      6.63 o 
  -1  10   2     2211.84     2203.50     12.37 o 
   0  10   2      836.80      840.58      6.23 o 
   1  10   2     1550.61     1535.47     10.46 o 
   2  10   2       44.16       36.54      1.45 o 
   3  10   2      311.77      315.03      4.18 o 
   4  10   2       56.17       58.63      2.00 o 
   5  10   2      137.89      119.02      4.30 o 
   6  10   2     1313.13     1300.86     21.76 o 
   7  10   2       65.52       61.07      3.40 o 
   8  10   2       69.55       58.26      5.06 o 
   9  10   2      276.66      284.45      9.59 o 
  10  10   2      211.77      237.14      9.61 o 
 -11  11   2        1.42       -0.30      2.76 o 
 -10  11   2        8.38        4.41      2.87 o 
  -9  11   2      205.12      188.58      6.11 o 
  -8  11   2       20.92       21.01      2.08 o 
  -7  11   2      284.00      282.99      5.74 o 
  -6  11   2      860.00      887.19      9.81 o 
  -5  11   2       62.38       78.11      2.19 o 
  -4  11   2     1492.36     1413.27     11.86 o 
  -3  11   2      343.09      318.74      3.97 o 
  -2  11   2       63.19       65.78      1.79 o 
  -1  11   2      282.90      266.53      3.97 o 
   0  11   2       50.48       60.87      1.95 o 
   1  11   2      601.09      591.01      5.98 o 
   2  11   2      247.35      233.06      4.04 o 
   3  11   2      526.49      548.04      6.70 o 
   4  11   2      174.41      160.36      4.05 o 
   5  11   2      177.87      172.86      4.27 o 
   6  11   2      212.50      213.50      5.60 o 
   7  11   2      161.94      150.83      6.09 o 
   8  11   2        4.17        6.25      2.85 o 
   9  11   2      147.69      149.46      7.43 o 
 -11  12   2        5.70        3.90      3.12 o 
 -10  12   2      143.81      119.70      6.89 o 
  -9  12   2        0.75        1.88      2.66 o 
  -8  12   2       43.63       37.32      3.14 o 
  -7  12   2        0.20        1.74      1.25 o 
  -6  12   2        6.88        6.76      1.37 o 
  -5  12   2       16.34       18.72      1.60 o 
  -4  12   2        0.39        2.10      0.88 o 
  -3  12   2        0.03       -0.25      0.78 o 
  -2  12   2        6.58        4.33      0.89 o 
  -1  12   2     1889.73     1888.88     14.61 o 
   0  12   2      479.89      478.52      5.19 o 
   1  12   2       27.34       25.25      1.43 o 
   2  12   2        0.72       -0.04      0.81 o 
   3  12   2        0.86        2.29      0.93 o 
   4  12   2       48.92       57.95      2.69 o 
   5  12   2        2.63        4.40      1.73 o 
   6  12   2      230.92      242.55      6.19 o 
   7  12   2        3.55        3.56      2.19 o 
   8  12   2       21.32       19.32      3.72 o 
   9  12   2       35.40       33.32      5.94 o 
 -10  13   2      153.43      147.52      7.68 o 
  -9  13   2       89.33       69.60      5.46 o 
  -8  13   2       74.35       71.26      4.42 o 
  -7  13   2      669.78      708.69     14.75 o 
  -6  13   2      217.86      216.74      6.17 o 
  -5  13   2      508.30      506.21      7.61 o 
  -4  13   2       77.67       76.44      4.12 o 
  -3  13   2      734.08      716.17      7.97 o 
  -2  13   2     1167.79     1146.63     10.12 o 
  -1  13   2     1774.06     1810.40     14.91 o 
   0  13   2      620.36      615.92      6.58 o 
   1  13   2      774.26      778.76      8.34 o 
   2  13   2        1.45        0.48      0.87 o 
   3  13   2     1275.58     1278.79     13.89 o 
   4  13   2      370.04      379.71      6.66 o 
   5  13   2       21.47        8.24      2.03 o 
   6  13   2       27.30       21.56      3.03 o 
   7  13   2      190.70      186.94     14.09 o 
   8  13   2      939.54     1019.47     28.80 o 
 -10  14   2       10.31       12.79      3.55 o 
  -9  14   2       30.91       24.28      4.10 o 
  -8  14   2       23.30       16.74      3.39 o 
  -7  14   2       20.26       14.19      2.27 o 
  -6  14   2        1.27        2.68      1.56 o 
  -5  14   2        0.31       -0.24      1.14 o 
  -4  14   2      386.17      383.49      6.83 o 
  -3  14   2       15.39       14.85      1.60 o 
  -2  14   2       16.82       21.02      1.71 o 
  -1  14   2      596.90      620.74      8.49 o 
   0  14   2      155.01      150.56      4.84 o 
   1  14   2      581.81      620.68      8.21 o 
   2  14   2      319.12      329.12      8.31 o 
   3  14   2        0.10        0.35      1.05 o 
   4  14   2      312.51      302.73      7.96 o 
   5  14   2       95.76       87.80      5.47 o 
   6  14   2        0.96        2.99      2.20 o 
   7  14   2        0.53        1.64      2.35 o 
   8  14   2       20.23       10.91      3.51 o 
  -9  15   2       74.17       94.33      8.04 o 
  -8  15   2        6.48        5.09      2.90 o 
  -7  15   2        2.30        3.76      2.54 o 
  -6  15   2      347.95      361.84      8.75 o 
  -5  15   2       81.94       79.97      4.58 o 
  -4  15   2      524.55      540.91      8.67 o 
  -3  15   2      584.68      549.83      8.73 o 
  -2  15   2       11.61        9.04      1.57 o 
  -1  15   2      783.33      780.35     10.43 o 
   0  15   2       49.21       42.28      2.30 o 
   1  15   2      864.39      882.10     11.09 o 
   2  15   2      426.15      431.49     10.56 o 
   3  15   2      330.93      353.38      6.87 o 
   4  15   2      579.36      597.60      9.64 o 
   5  15   2       90.71       89.70      4.54 o 
   6  15   2      282.02      307.91     10.32 o 
   7  15   2        0.05        1.42      2.72 o 
  -8  16   2       80.42       90.92      7.91 o 
  -7  16   2      167.35      164.80      7.50 o 
  -6  16   2      216.06      227.98     13.46 o 
  -5  16   2      233.96      241.86      6.51 o 
  -4  16   2      579.05      601.96     10.87 o 
  -3  16   2       70.25       64.64      3.63 o 
  -2  16   2      636.96      660.48     14.93 o 
  -1  16   2      459.54      453.61     12.00 o 
   0  16   2       17.58       17.58      2.12 o 
   1  16   2       19.99       16.91      2.09 o 
   2  16   2      120.30      129.32      4.61 o 
   3  16   2      889.16      902.99     13.77 o 
   4  16   2       32.53       28.43      3.88 o 
   5  16   2       49.32       47.42      4.02 o 
   6  16   2      299.92      307.06      8.56 o 
   7  16   2       54.45       55.86      6.54 o 
  -8  17   2        0.11       -1.77      3.02 o 
  -7  17   2        7.37        6.74      3.27 o 
  -6  17   2       23.88       20.13      3.44 o 
  -5  17   2       57.73       56.63      4.85 o 
  -4  17   2        2.52        6.34      1.96 o 
  -3  17   2       19.66       17.34      2.43 o 
  -2  17   2      148.65      147.18      5.86 o 
  -1  17   2        5.38        6.66      1.82 o 
   0  17   2       77.19       80.99      4.15 o 
   1  17   2        4.56        5.01      1.81 o 
   2  17   2       16.59       11.72      2.65 o 
   3  17   2        1.90        1.72      2.52 o 
   4  17   2       37.19       34.30      3.83 o 
   5  17   2       41.80       42.85      4.28 o 
   6  17   2       80.26       77.57      8.69 o 
  -7  18   2        9.94       10.51      3.72 o 
  -6  18   2      141.12      141.51      6.99 o 
  -5  18   2      289.00      302.79      9.40 o 
  -4  18   2      498.02      569.48     16.70 o 
  -3  18   2      187.25      178.92      8.11 o 
  -2  18   2      315.13      312.69      9.04 o 
  -1  18   2       38.32       36.52      4.76 o 
   0  18   2        7.22        4.97      2.38 o 
   1  18   2       27.70       28.16      3.33 o 
   2  18   2        5.88        5.48      2.50 o 
   3  18   2       95.03      100.26      6.65 o 
   4  18   2       61.51       65.50      8.05 o 
   5  18   2       22.16       20.50      4.51 o 
  -6  19   2       52.78       39.36      5.62 o 
  -5  19   2      247.56      253.00     15.21 o 
  -4  19   2      461.54      498.35     21.04 o 
  -3  19   2       32.95       24.10      3.75 o 
  -2  19   2       73.19       67.15      5.07 o 
  -1  19   2       53.68       47.77      4.43 o 
   0  19   2        1.89        1.14      2.45 o 
   1  19   2      491.99      509.10     12.36 o 
   2  19   2        6.60        6.08      2.87 o 
   3  19   2      174.43      173.44      7.54 o 
   4  19   2      203.44      197.74      8.13 o 
  -4  20   2       36.00       39.26      4.57 o 
  -3  20   2        6.71        5.21      2.97 o 
  -2  20   2        0.69        1.10      2.67 o 
  -1  20   2      223.47      254.65      9.01 o 
   0  20   2       12.17       10.44      3.42 o 
   1  20   2        1.08        0.79      2.80 o 
   2  20   2       86.61       91.65      7.89 o 
 -13   1   3      252.66      268.17     38.25 o 
 -12   1   3      137.65      146.09     10.01 o 
 -11   1   3       41.70       42.22      5.18 o 
 -10   1   3      505.73      530.53     12.07 o 
  -9   1   3       41.83       34.10      1.97 o 
  -8   1   3      941.06      931.87      9.23 o 
  -7   1   3     1380.97     1369.23      9.71 o 
  -6   1   3       33.57       39.17      1.13 o 
  -5   1   3     2507.64     2673.23     15.36 o 
  -4   1   3     5682.19     5963.71     35.00 o 
  -3   1   3     5008.65     5117.17     29.41 o 
  -2   1   3      119.33      109.68      1.40 o 
  -1   1   3      475.73      441.30      3.55 o 
   0   1   3     3150.97     3187.25     19.46 o 
   1   1   3      474.24      579.59      4.19 o 
   2   1   3       14.76        7.39      0.47 o 
   3   1   3     3976.24     4152.92     21.78 o 
   4   1   3      121.17      126.13      2.16 o 
   5   1   3      110.45      120.30      3.68 o 
   6   1   3      254.65      254.24      4.55 o 
   7   1   3     1277.27     1308.54     13.97 o 
   8   1   3       61.54       55.24      4.26 o 
   9   1   3      304.00      319.37     11.05 o 
  10   1   3      969.29     1016.36     21.15 o 
  11   1   3      119.87      107.62      7.09 o 
 -13   2   3       45.13       39.72      5.73 o 
 -12   2   3      762.09      779.93     21.34 o 
 -11   2   3       56.76       58.09      5.96 o 
 -10   2   3     1126.46     1114.96     22.25 o 
  -9   2   3       74.55       68.05      2.62 o 
  -8   2   3       61.51       64.88      2.22 o 
  -7   2   3     1033.47     1063.84      8.66 o 
  -6   2   3      325.28      344.12      3.32 o 
  -5   2   3     7431.84     7819.17     42.19 o 
  -4   2   3      127.10      130.14      1.68 o 
  -3   2   3     2974.44     3122.16     18.79 o 
  -2   2   3      375.13      347.07      2.90 o 
  -1   2   3      239.84      215.47      1.96 o 
   0   2   3     1559.70     1556.27     10.09 o 
   1   2   3      111.69      149.96      1.77 o 
   2   2   3      335.02      370.13      3.04 o 
   3   2   3      304.35      294.78      2.68 o 
   4   2   3      127.47      125.11      2.02 o 
   5   2   3     1570.65     1542.83     12.32 o 
   6   2   3      136.72      128.75      3.07 o 
   7   2   3      130.65      125.02      3.78 o 
   8   2   3      785.97      818.11     20.61 o 
   9   2   3      581.03      563.32     15.45 o 
  10   2   3       48.97       38.82      4.56 o 
  11   2   3       23.85       19.47      7.27 o 
 -13   3   3        2.54        0.10      3.74 o 
 -12   3   3       13.88        4.34      5.45 o 
 -11   3   3        9.20        5.21      2.74 o 
 -10   3   3     1237.74     1269.58     20.59 o 
  -9   3   3        4.73        4.24      1.26 o 
  -8   3   3       68.63       58.70      2.15 o 
  -7   3   3      234.25      220.42      3.54 o 
  -6   3   3       33.99       29.91      1.01 o 
  -5   3   3      188.84      170.65      2.03 o 
  -4   3   3     1181.10     1236.34      7.75 o 
  -3   3   3     1530.80     1500.12      9.40 o 
  -2   3   3      533.79      474.21      3.54 o 
  -1   3   3     1433.82     1345.15      8.62 o 
   0   3   3      867.14      798.82      5.32 o 
   1   3   3       89.35      126.12      1.68 o 
   2   3   3     3040.16     3251.29     17.32 o 
   3   3   3     2614.91     2748.06     14.63 o 
   4   3   3        5.89       11.91      0.90 o 
   5   3   3      930.87      915.09      8.16 o 
   6   3   3      345.94      340.25      5.20 o 
   7   3   3        0.91       -0.35      1.25 o 
   8   3   3       54.53       54.52      4.57 o 
   9   3   3      153.37      142.86      7.34 o 
  10   3   3      117.64      116.14     13.19 o 
  11   3   3        5.45        1.39      3.33 o 
 -13   4   3      100.38       95.82      7.91 o 
 -12   4   3      664.32      677.88     19.83 o 
 -11   4   3       51.84       51.03      5.49 o 
 -10   4   3      144.28      144.53      7.02 o 
  -9   4   3      971.13      959.75     11.46 o 
  -8   4   3     1641.29     1652.20     14.70 o 
  -7   4   3     6030.59     5843.71     42.27 o 
  -6   4   3     2637.27     2722.24     15.58 o 
  -5   4   3     1491.60     1469.72      8.75 o 
  -4   4   3      348.16      364.84      2.98 o 
  -3   4   3      266.99      226.17      2.26 o 
  -2   4   3     6537.14     6602.47     37.20 o 
  -1   4   3      121.69      124.33      1.55 o 
   0   4   3      335.03      340.50      3.00 o 
   1   4   3     1819.12     1768.60     10.62 o 
   2   4   3    16769.46    17419.38     86.73 o 
   3   4   3       70.17       59.01      1.33 o 
   4   4   3      384.71      339.43      4.30 o 
   5   4   3     1174.04     1193.51     10.40 o 
   6   4   3      106.80      114.66      4.25 o 
   7   4   3      234.63      211.14      4.80 o 
   8   4   3      227.80      228.71      7.80 o 
   9   4   3       43.06       37.05      4.26 o 
  10   4   3       24.36       34.45      8.93 o 
 -13   5   3       89.55       70.68      7.05 o 
 -12   5   3        3.76        0.36      3.03 o 
 -11   5   3      125.27      112.01      7.10 o 
 -10   5   3      784.03      841.20     20.79 o 
  -9   5   3        0.42       -0.18      1.52 o 
  -8   5   3      573.73      547.42      7.73 o 
  -7   5   3     1740.82     1743.77     14.97 o 
  -6   5   3       26.83       28.06      1.04 o 
  -5   5   3       22.31       19.91      0.83 o 
  -4   5   3       24.17        3.78      0.52 o 
  -3   5   3      919.85      955.63      6.15 o 
  -2   5   3      164.18      125.02      1.63 o 
  -1   5   3      209.32      209.90      2.26 o 
   0   5   3     2239.39     2229.31     13.56 o 
   1   5   3       85.38       64.65      1.27 o 
   2   5   3      387.82      461.81      3.79 o 
   3   5   3      178.15      168.70      2.50 o 
   4   5   3      151.94      150.22      3.29 o 
   5   5   3      302.68      301.31      4.18 o 
   6   5   3       64.72       62.30      2.66 o 
   7   5   3      156.46      138.66      4.05 o 
   8   5   3       14.82       14.06      2.82 o 
   9   5   3       43.90       44.49      6.83 o 
  10   5   3       56.46       55.33      5.55 o 
 -13   6   3      197.73      192.77     17.27 o 
 -12   6   3      217.05      213.54     11.56 o 
 -11   6   3       32.13       25.17      5.37 o 
 -10   6   3      319.94      318.30     10.35 o 
  -9   6   3      117.43      108.53      4.55 o 
  -8   6   3      173.06      171.17      4.41 o 
  -7   6   3      710.51      675.47      6.90 o 
  -6   6   3       28.19       20.90      1.14 o 
  -5   6   3     2932.91     2813.29     15.34 o 
  -4   6   3      128.70      135.81      1.76 o 
  -3   6   3     1797.14     1897.80     11.18 o 
  -2   6   3     4800.07     5063.34     26.38 o 
  -1   6   3       68.30       66.38      1.20 o 
   0   6   3     1830.36     1851.12     10.55 o 
   1   6   3       12.36       32.14      1.23 o 
   2   6   3        1.94        3.86      0.55 o 
   3   6   3     1861.70     1936.04     13.39 o 
   4   6   3       10.97       11.66      1.03 o 
   5   6   3     1402.36     1432.83     14.15 o 
   6   6   3       31.06       25.19      2.04 o 
   7   6   3       78.31       84.44      3.88 o 
   8   6   3       53.60       49.19      4.36 o 
   9   6   3      197.09      213.34      8.23 o 
  10   6   3        0.35        0.54      2.57 o 
 -13   7   3      124.54      134.56     10.89 o 
 -12   7   3       25.10       24.12      6.28 o 
 -11   7   3       11.27        6.63      3.01 o 
 -10   7   3      236.48      212.69      8.52 o 
  -9   7   3       22.66       16.00      2.42 o 
  -8   7   3      944.25      947.41     10.96 o 
  -7   7   3      766.96      770.83      8.79 o 
  -6   7   3      818.02      792.86      8.04 o 
  -5   7   3      387.74      377.57      3.73 o 
  -4   7   3      164.13      158.09      1.89 o 
  -3   7   3        7.73        0.64      0.41 o 
  -2   7   3        0.89        0.07      0.41 o 
  -1   7   3      412.87      415.53      3.59 o 
   0   7   3     4694.66     4874.45     24.80 o 
   1   7   3        7.25        5.05      0.59 o 
   2   7   3     1308.47     1346.34      8.82 o 
   3   7   3     2707.29     2753.28     20.09 o 
   4   7   3      416.16      422.61      6.08 o 
   5   7   3      150.91      130.64      3.64 o 
   6   7   3        9.12       11.33      1.96 o 
   7   7   3      949.61     1012.45     20.32 o 
   8   7   3        7.88        4.73      2.55 o 
   9   7   3        0.37       -1.00      2.27 o 
  10   7   3      408.75      444.68     13.42 o 
 -12   8   3        1.55        2.00      2.97 o 
 -11   8   3       33.68       29.52      4.47 o 
 -10   8   3      134.40      129.13     13.00 o 
  -9   8   3        0.98        3.72      2.22 o 
  -8   8   3      129.64      128.25      3.56 o 
  -7   8   3      604.91      571.98      6.97 o 
  -6   8   3      311.29      285.19      4.01 o 
  -5   8   3      112.74      104.36      2.66 o 
  -4   8   3        0.03        0.40      0.53 o 
  -3   8   3      519.74      560.62      4.17 o 
  -2   8   3       91.75       95.53      1.79 o 
  -1   8   3      128.97      157.61      1.97 o 
   0   8   3       56.26       66.34      1.47 o 
   1   8   3      583.72      593.01      4.55 o 
   2   8   3       61.41       68.37      2.20 o 
   3   8   3      306.23      333.92      4.50 o 
   4   8   3      223.21      213.96      3.82 o 
   5   8   3       17.04       10.12      1.56 o 
   6   8   3        3.78        3.76      1.52 o 
   7   8   3       25.15       23.54      3.44 o 
   8   8   3       13.43        7.97      2.74 o 
   9   8   3       44.03       44.91      4.66 o 
  10   8   3        1.07        0.41      3.74 o 
 -12   9   3      244.12      254.96     15.01 o 
 -11   9   3       36.72       39.16      5.04 o 
 -10   9   3       38.32       40.56      8.18 o 
  -9   9   3       27.56       28.88      3.96 o 
  -8   9   3      147.22      148.04      4.75 o 
  -7   9   3      856.63      845.92      9.30 o 
  -6   9   3       23.29       17.47      1.50 o 
  -5   9   3        0.10        0.23      0.74 o 
  -4   9   3     1934.42     1928.62     14.02 o 
  -3   9   3     3739.65     3797.45     21.95 o 
  -2   9   3      307.60      277.97      2.75 o 
  -1   9   3     1382.33     1373.82      8.76 o 
   0   9   3     3012.66     3011.13     17.96 o 
   1   9   3     1335.41     1268.35     10.08 o 
   2   9   3        8.62        8.07      0.95 o 
   3   9   3      751.13      735.19      7.56 o 
   4   9   3      122.97      115.11      4.42 o 
   5   9   3       34.61       32.56      2.43 o 
   6   9   3      425.00      408.79      9.78 o 
   7   9   3      564.38      607.13     13.51 o 
   8   9   3       15.05       21.34      6.71 o 
   9   9   3      308.58      326.56     15.12 o 
 -12  10   3      224.85      229.84     11.57 o 
 -11  10   3       43.49       41.32      4.70 o 
 -10  10   3       24.69       23.02      3.89 o 
  -9  10   3      239.63      259.22      9.47 o 
  -8  10   3       35.60       25.88      3.16 o 
  -7  10   3      157.20      155.58      3.61 o 
  -6  10   3       82.01       90.05      3.64 o 
  -5  10   3      817.26      794.04      7.72 o 
  -4  10   3        2.47        1.19      0.77 o 
  -3  10   3      289.33      298.00      4.00 o 
  -2  10   3      255.17      256.74      3.25 o 
  -1  10   3        0.79        0.91      0.66 o 
   0  10   3     3301.37     3255.44     23.07 o 
   1  10   3      212.97      231.89      3.52 o 
   2  10   3       40.67       41.14      1.84 o 
   3  10   3       35.47       33.82      1.70 o 
   4  10   3       10.16        9.31      1.55 o 
   5  10   3     1597.75     1662.62     19.73 o 
   6  10   3      171.05      156.86      5.99 o 
   7  10   3      103.84      101.34      6.34 o 
   8  10   3      321.21      330.35     10.33 o 
   9  10   3      275.84      274.12      9.84 o 
 -11  11   3       71.99       79.80      6.12 o 
 -10  11   3      429.83      483.51     13.01 o 
  -9  11   3        0.68       -1.60      2.09 o 
  -8  11   3      374.29      381.11      9.82 o 
  -7  11   3      423.64      427.21      7.40 o 
  -6  11   3       61.40       53.50      2.14 o 
  -5  11   3      500.22      517.84      6.21 o 
  -4  11   3      592.61      560.15      6.32 o 
  -3  11   3      161.51      158.26      3.08 o 
  -2  11   3      159.22      152.11      3.14 o 
  -1  11   3       58.11       48.49      1.86 o 
   0  11   3     1160.96     1107.91      9.97 o 
   1  11   3       30.55       32.73      1.66 o 
   2  11   3      569.45      559.96      6.55 o 
   3  11   3       63.89       50.10      3.22 o 
   4  11   3      115.20      111.00      3.72 o 
   5  11   3      803.41      787.16     12.30 o 
   6  11   3       16.39       18.07      3.14 o 
   7  11   3        4.30        3.20      2.13 o 
   8  11   3      220.00      246.91      9.15 o 
   9  11   3        4.62        6.11      3.09 o 
 -11  12   3        0.00       -1.64      2.77 o 
 -10  12   3       46.76       47.85      4.95 o 
  -9  12   3      207.39      191.83      9.11 o 
  -8  12   3      336.48      349.69     10.13 o 
  -7  12   3      582.72      614.65     11.08 o 
  -6  12   3      110.48      110.16      5.18 o 
  -5  12   3      695.00      707.62      8.11 o 
  -4  12   3      117.62      122.55      2.98 o 
  -3  12   3      187.75      179.84      3.39 o 
  -2  12   3      395.01      372.70      4.85 o 
  -1  12   3       21.64       15.85      1.27 o 
   0  12   3      122.78      117.43      2.81 o 
   1  12   3     1060.70     1051.27     10.42 o 
   2  12   3     1676.26     1749.20     15.61 o 
   3  12   3      183.83      175.65      5.91 o 
   4  12   3      563.74      590.48      9.64 o 
   5  12   3      318.91      320.02      8.44 o 
   6  12   3      220.04      205.48      9.58 o 
   7  12   3      105.96      106.75      7.71 o 
   8  12   3      166.90      162.02      9.81 o 
 -11  13   3       21.19       27.67      4.41 o 
 -10  13   3      125.59      113.32      7.02 o 
  -9  13   3      106.76       97.45      6.28 o 
  -8  13   3       56.52       51.73      4.66 o 
  -7  13   3        4.84        3.77      1.99 o 
  -6  13   3        1.86        1.48      1.75 o 
  -5  13   3       55.30       52.47      2.78 o 
  -4  13   3       43.33       37.92      2.40 o 
  -3  13   3        4.51        3.67      1.09 o 
  -2  13   3      260.64      246.51      4.30 o 
  -1  13   3        6.92        4.10      1.08 o 
   0  13   3      674.78      679.71      7.42 o 
   1  13   3        1.33       -0.09      1.17 o 
   2  13   3        0.64        0.50      1.31 o 
   3  13   3      316.32      322.03      7.07 o 
   4  13   3        1.07        0.22      1.79 o 
   5  13   3      110.49      102.62      7.63 o 
   6  13   3        1.00        1.14      2.16 o 
   7  13   3        0.97        2.08      2.50 o 
   8  13   3      159.78      166.41      8.65 o 
 -10  14   3      119.29      108.42      7.08 o 
  -9  14   3       96.25      112.51      6.78 o 
  -8  14   3       29.39       30.23      4.22 o 
  -7  14   3        9.00        7.80      2.46 o 
  -6  14   3        2.49        0.00      1.93 o 
  -5  14   3      556.30      565.79     11.81 o 
  -4  14   3       35.75       35.36      3.33 o 
  -3  14   3      982.12      944.63     11.55 o 
  -2  14   3     1055.69     1051.85     13.33 o 
  -1  14   3      323.37      314.46      5.77 o 
   0  14   3       37.57       36.74      2.22 o 
   1  14   3        8.26        8.15      1.52 o 
   2  14   3        3.36        5.19      1.68 o 
   3  14   3      109.33      113.16      5.25 o 
   4  14   3       56.56       39.33      3.56 o 
   5  14   3      264.24      280.40      8.34 o 
   6  14   3        0.70        0.85      2.35 o 
   7  14   3       32.11       31.89      3.94 o 
  -9  15   3       55.14       51.61      5.74 o 
  -8  15   3      283.23      266.36     10.36 o 
  -7  15   3      464.02      453.57     12.48 o 
  -6  15   3        0.01        0.14      2.02 o 
  -5  15   3      152.73      161.85      7.27 o 
  -4  15   3        5.59        3.35      1.91 o 
  -3  15   3       76.90       73.80      4.31 o 
  -2  15   3      338.06      332.17     10.42 o 
  -1  15   3       57.16       54.92      3.38 o 
   0  15   3      330.56      334.27      8.23 o 
   1  15   3       43.28       44.06      3.13 o 
   2  15   3      393.23      385.30     10.79 o 
   3  15   3      335.78      328.89      8.97 o 
   4  15   3       99.28       92.21      5.24 o 
   5  15   3       31.60       26.71      3.41 o 
   6  15   3        2.22        0.31      2.57 o 
   7  15   3       42.09       48.48      5.02 o 
  -9  16   3        7.38        6.23      3.50 o 
  -8  16   3        0.09        5.78      3.20 o 
  -7  16   3       32.00       21.38      4.52 o 
  -6  16   3        0.09        2.26      2.35 o 
  -5  16   3        6.48        7.63      2.57 o 
  -4  16   3        2.45        0.42      2.00 o 
  -3  16   3        8.77        6.07      2.27 o 
  -2  16   3       31.87       22.35      3.66 o 
  -1  16   3        5.84        3.01      1.97 o 
   0  16   3      355.17      343.47      8.57 o 
   1  16   3       66.83       69.28      6.07 o 
   2  16   3       70.01       78.49      4.03 o 
   3  16   3       10.49       10.08      2.28 o 
   4  16   3       84.75       78.10      8.19 o 
   5  16   3      311.16      327.81      9.81 o 
   6  16   3        0.28       -0.17      2.58 o 
  -8  17   3       30.44       19.18      4.16 o 
  -7  17   3      541.58      543.83     28.18 o 
  -6  17   3      147.10      149.35      6.98 o 
  -5  17   3       98.65       98.74      6.78 o 
  -4  17   3      446.03      470.04     11.39 o 
  -3  17   3      957.57      994.73     18.06 o 
  -2  17   3      202.76      198.64      7.26 o 
  -1  17   3      272.51      275.91      8.33 o 
   0  17   3      230.44      236.38      7.83 o 
   1  17   3      231.28      230.78      6.98 o 
   2  17   3        2.58       -0.25      2.22 o 
   3  17   3        8.30        8.14      2.67 o 
   4  17   3        6.08        3.64      2.16 o 
   5  17   3      119.26      103.37      5.42 o 
  -7  18   3       14.45       13.15      3.86 o 
  -6  18   3       26.97       22.79      3.77 o 
  -5  18   3      127.94      139.42      8.35 o 
  -4  18   3        1.05        4.99      2.63 o 
  -3  18   3       26.01       24.48      3.48 o 
  -2  18   3      176.26      171.27      8.12 o 
  -1  18   3        0.05       -1.71      2.28 o 
   0  18   3      345.32      352.65     11.56 o 
   1  18   3       57.87       65.58      6.29 o 
   2  18   3        3.92        2.91      2.92 o 
   3  18   3        2.65       -1.33      2.53 o 
   4  18   3      113.43      101.31      7.98 o 
  -6  19   3        9.55        9.75      3.37 o 
  -5  19   3      375.19      414.81     11.43 o 
  -4  19   3       15.63        9.75      3.08 o 
  -3  19   3        0.94        3.15      2.73 o 
  -2  19   3       60.81       57.50      6.88 o 
  -1  19   3        2.83        1.09      2.39 o 
   0  19   3      595.30      619.06     14.03 o 
   1  19   3        0.62        0.84      2.91 o 
   2  19   3      218.42      234.73     12.73 o 
   3  19   3       54.22       49.52      4.92 o 
  -4  20   3       23.44       26.01      4.04 o 
  -3  20   3        2.51        1.79      2.90 o 
  -2  20   3      156.01      163.64      7.64 o 
  -1  20   3       33.50       28.48      4.07 o 
   0  20   3       21.24       15.48      3.53 o 
   1  20   3        9.00        2.80      3.07 o 
 -14   0   4       31.03       26.73      7.39 o 
 -13   0   4     1368.32     1480.30     49.12 o 
 -12   0   4        0.06        1.34      4.17 o 
 -11   0   4        5.13        5.00      3.24 o 
 -10   0   4      406.64      429.31     15.71 o 
  -9   0   4     3070.02     2995.05     44.74 o 
  -8   0   4       15.22       13.60      2.15 o 
  -7   0   4       99.27      100.79      2.91 o 
  -6   0   4      207.15      192.54      3.66 o 
  -5   0   4     2579.78     2523.70     22.07 o 
  -4   0   4     7292.55     8283.17     64.27 o 
  -3   0   4     7857.54     8190.06     79.66 o 
  -2   0   4      111.56      115.17      5.51 o 
  -1   0   4      284.60      319.31      5.24 o 
   0   0   4     1914.73     1864.04     16.98 o 
   1   0   4     5799.00     5936.84     46.08 o 
   2   0   4      202.96      180.45      3.10 o 
   3   0   4     2081.18     2065.93     19.40 o 
   4   0   4      895.80      891.84     10.82 o 
   5   0   4     2939.12     3051.88     34.88 o 
   6   0   4       39.80       42.08      5.39 o 
   7   0   4      338.11      344.86      8.89 o 
   8   0   4        4.16        2.43      2.95 o 
   9   0   4       67.83       67.51      7.75 o 
  10   0   4      641.36      668.77     23.63 o 
 -14   1   4       16.42        7.28      4.14 o 
 -13   1   4       18.45       25.94      5.09 o 
 -12   1   4       59.94       65.65     12.63 o 
 -11   1   4      141.56      141.15      5.60 o 
 -10   1   4       27.50       19.45      3.14 o 
  -9   1   4      138.02      130.57      4.25 o 
  -8   1   4       21.01       25.32      2.41 o 
  -7   1   4       43.68       42.46      1.76 o 
  -6   1   4      828.43      864.06      6.55 o 
  -5   1   4       88.99       99.77      1.53 o 
  -4   1   4       33.62       44.78      0.88 o 
  -3   1   4      773.95      751.75      6.14 o 
  -2   1   4     2022.54     2070.02     17.96 o 
  -1   1   4     4533.87     4580.67     34.40 o 
   0   1   4      707.73      658.31      4.95 o 
   1   1   4      610.07      637.87      4.42 o 
   2   1   4       44.83       43.98      1.12 o 
   3   1   4      115.68      126.91      2.18 o 
   4   1   4       58.13       60.41      2.01 o 
   5   1   4        0.68        0.04      0.96 o 
   6   1   4        3.90        4.14      1.28 o 
   7   1   4      210.19      213.08      4.79 o 
   8   1   4       10.68        7.52      2.38 o 
   9   1   4       40.94       47.21      5.03 o 
  10   1   4        7.35        5.41      3.19 o 
 -13   2   4       36.56       26.15      4.91 o 
 -12   2   4       95.98      108.56     10.46 o 
 -11   2   4        7.49        5.07      2.35 o 
 -10   2   4      113.14      114.43      5.21 o 
  -9   2   4       16.52       10.56      1.65 o 
  -8   2   4      771.60      752.00      9.17 o 
  -7   2   4      308.71      296.73      4.35 o 
  -6   2   4     3489.63     3486.14     21.94 o 
  -5   2   4      764.02      856.82      6.17 o 
  -4   2   4     2662.22     2819.73     15.90 o 
  -3   2   4     3055.49     3208.01     20.04 o 
  -2   2   4       57.38       66.19      1.08 o 
  -1   2   4       50.72       62.90      1.16 o 
   0   2   4       33.68       25.18      0.67 o 
   1   2   4       78.40      109.61      1.40 o 
   2   2   4      121.50       89.96      1.52 o 
   3   2   4      696.46      725.79      5.51 o 
   4   2   4     2089.39     2032.07     15.50 o 
   5   2   4        6.03        2.81      0.99 o 
   6   2   4      240.89      242.56      4.68 o 
   7   2   4       96.35       93.12      3.49 o 
   8   2   4        3.77        1.83      2.11 o 
   9   2   4        3.01        3.73      2.64 o 
  10   2   4        7.69        4.61      3.32 o 
 -13   3   4       16.88       11.91      8.37 o 
 -12   3   4       69.27       60.43      6.32 o 
 -11   3   4      257.03      230.15      8.85 o 
 -10   3   4      159.99      168.60      5.54 o 
  -9   3   4        9.84        5.81      1.64 o 
  -8   3   4     1976.56     1920.79     26.12 o 
  -7   3   4      256.82      249.57      4.19 o 
  -6   3   4       82.64       77.47      1.74 o 
  -5   3   4     2128.21     2149.14     13.30 o 
  -4   3   4     2369.44     2491.78     13.64 o 
  -3   3   4     2189.90     2524.77     14.29 o 
  -2   3   4      194.44      217.71      2.13 o 
  -1   3   4     7498.52     8073.71     49.13 o 
   0   3   4      490.07      472.44      3.60 o 
   1   3   4     1334.67     1518.62      9.13 o 
   2   3   4     4454.09     4484.83     25.07 o 
   3   3   4      158.47      176.49      2.70 o 
   4   3   4      245.33      245.77      4.52 o 
   5   3   4       37.38       33.13      1.83 o 
   6   3   4      182.85      176.66      4.24 o 
   7   3   4      104.25      102.94      4.37 o 
   8   3   4       12.77        6.52      2.28 o 
   9   3   4      205.39      218.00      9.69 o 
  10   3   4       35.91       22.06      8.19 o 
 -13   4   4       15.02       14.24      4.69 o 
 -12   4   4       15.48       13.16      3.84 o 
 -11   4   4      146.04      140.97     13.09 o 
 -10   4   4        4.57        3.18      1.86 o 
  -9   4   4       53.63       45.18      2.88 o 
  -8   4   4       54.70       45.89      2.39 o 
  -7   4   4       10.94       17.68      1.46 o 
  -6   4   4       82.12      103.57      2.14 o 
  -5   4   4       48.01       50.55      1.23 o 
  -4   4   4      263.47      288.53      2.67 o 
  -3   4   4      548.92      562.13      4.06 o 
  -2   4   4      592.02      744.67      5.12 o 
  -1   4   4     1103.57     1282.24      8.28 o 
   0   4   4       79.61       98.71      1.38 o 
   1   4   4        2.88        2.86      0.49 o 
   2   4   4      179.57      231.80      2.68 o 
   3   4   4      427.34      449.37      4.63 o 
   4   4   4        1.35        0.46      0.89 o 
   5   4   4       22.46       24.88      1.93 o 
   6   4   4       82.51       76.78      3.12 o 
   7   4   4       31.19       32.30      2.44 o 
   8   4   4        0.97        1.81      2.29 o 
   9   4   4       21.39       22.34      4.27 o 
  10   4   4        0.38       -0.15      3.03 o 
 -13   5   4       28.11       38.35      5.78 o 
 -12   5   4       14.31        8.95      6.72 o 
 -11   5   4      269.87      260.89     16.24 o 
 -10   5   4      375.66      379.63      8.03 o 
  -9   5   4        5.04        4.65      1.70 o 
  -8   5   4     2380.23     2409.99     24.59 o 
  -7   5   4      321.10      300.52      4.74 o 
  -6   5   4       17.20       15.54      0.97 o 
  -5   5   4     3062.75     3138.09     17.70 o 
  -4   5   4     1973.47     2076.80     12.47 o 
  -3   5   4        0.60        1.55      0.43 o 
  -2   5   4     3376.97     3721.28     20.27 o 
  -1   5   4     1000.91      948.86      6.11 o 
   0   5   4     2774.13     2889.57     16.32 o 
   1   5   4      141.46      151.53      2.08 o 
   2   5   4     2027.11     1958.54     13.82 o 
   3   5   4      733.27      739.29      7.96 o 
   4   5   4       57.22       61.18      2.24 o 
   5   5   4        4.31        4.70      1.30 o 
   6   5   4      836.83      831.68     10.43 o 
   7   5   4        0.01        2.70      1.57 o 
   8   5   4      103.22       85.07      8.61 o 
   9   5   4      271.83      274.81     11.08 o 
  10   5   4       64.51       75.81      7.91 o 
 -13   6   4       30.68       31.10      5.19 o 
 -12   6   4       36.15       30.09      5.07 o 
 -11   6   4        0.02        0.68      2.70 o 
 -10   6   4      150.80      149.07      5.50 o 
  -9   6   4      449.08      445.19      8.11 o 
  -8   6   4       38.67       34.58      2.26 o 
  -7   6   4      225.61      234.15      4.22 o 
  -6   6   4     6658.63     6517.30     45.77 o 
  -5   6   4       83.28       94.80      1.68 o 
  -4   6   4      639.57      611.14      4.92 o 
  -3   6   4     1451.88     1468.06      9.20 o 
  -2   6   4       69.98       73.56      1.38 o 
  -1   6   4       40.71       42.80      1.10 o 
   0   6   4      240.41      249.39      2.72 o 
   1   6   4      272.99      276.00      3.19 o 
   2   6   4      961.79      855.41      6.92 o 
   3   6   4      923.99      904.13      9.31 o 
   4   6   4      470.58      453.52      7.72 o 
   5   6   4        2.72        0.74      1.19 o 
   6   6   4       89.76       84.03      3.92 o 
   7   6   4       85.08       83.18      3.92 o 
   8   6   4        3.86        3.31      2.46 o 
   9   6   4       48.81       37.55      4.57 o 
 -13   7   4       15.59        9.40      4.11 o 
 -12   7   4       24.21       24.81      4.90 o 
 -11   7   4      610.25      623.55     20.14 o 
 -10   7   4      125.16      132.95      5.24 o 
  -9   7   4     1065.38     1081.37     14.59 o 
  -8   7   4      928.42      941.74     12.16 o 
  -7   7   4      683.53      644.98      8.66 o 
  -6   7   4     2075.37     1991.11     16.22 o 
  -5   7   4       73.48       76.38      2.04 o 
  -4   7   4       96.46      114.22      1.84 o 
  -3   7   4      321.21      287.49      3.04 o 
  -2   7   4     2049.20     2174.85     12.77 o 
  -1   7   4     4959.75     4872.90     26.71 o 
   0   7   4      320.24      284.97      3.13 o 
   1   7   4        5.15        5.43      0.67 o 
   2   7   4        0.60       -0.17      0.79 o 
   3   7   4      277.62      315.48      6.20 o 
   4   7   4       84.22       77.51      2.91 o 
   5   7   4        2.57        2.11      1.34 o 
   6   7   4       55.35       43.83      2.83 o 
   7   7   4      694.90      732.67     12.45 o 
   8   7   4        8.86        9.71      3.02 o 
   9   7   4      261.36      291.88     15.64 o 
 -13   8   4      604.33      608.28     19.51 o 
 -12   8   4        6.51        3.43      3.20 o 
 -11   8   4        1.14        2.87      2.91 o 
 -10   8   4      609.05      646.99     13.50 o 
  -9   8   4      448.32      461.06      8.61 o 
  -8   8   4      332.73      320.59      9.06 o 
  -7   8   4      190.78      184.12      4.51 o 
  -6   8   4     1104.07     1155.81     10.77 o 
  -5   8   4     2738.12     2639.78     20.46 o 
  -4   8   4      332.06      285.09      3.58 o 
  -3   8   4     2925.47     2859.75     17.70 o 
  -2   8   4        1.17        0.48      0.53 o 
  -1   8   4      103.41      108.70      2.05 o 
   0   8   4      580.65      521.64      4.66 o 
   1   8   4     5229.43     5036.63     36.29 o 
   2   8   4        1.64        1.44      0.95 o 
   3   8   4     1011.86     1009.10     11.11 o 
   4   8   4       82.50       67.96      2.97 o 
   5   8   4      646.68      661.50      9.66 o 
   6   8   4        0.85        0.23      1.55 o 
   7   8   4      624.74      654.96     12.62 o 
   8   8   4       11.76       10.81      3.14 o 
   9   8   4       23.83       16.22      3.90 o 
 -12   9   4      114.50      114.59     13.63 o 
 -11   9   4      160.26      152.92     11.25 o 
 -10   9   4       46.99       36.73      4.32 o 
  -9   9   4       95.03      102.98      4.60 o 
  -8   9   4       39.68       29.89      3.48 o 
  -7   9   4      157.04      156.26      4.05 o 
  -6   9   4       28.94       27.08      1.80 o 
  -5   9   4      358.44      347.99      4.90 o 
  -4   9   4        0.06        0.61      0.83 o 
  -3   9   4       80.80       76.17      2.06 o 
  -2   9   4      166.38      138.33      2.63 o 
  -1   9   4       46.12       39.43      1.65 o 
   0   9   4      377.00      383.30      5.14 o 
   1   9   4       24.98       23.51      1.51 o 
   2   9   4        1.84        2.42      0.98 o 
   3   9   4        2.30        2.06      1.20 o 
   4   9   4      225.07      236.05      5.21 o 
   5   9   4       35.74       35.62      2.66 o 
   6   9   4      157.49      145.15      6.86 o 
   7   9   4       23.71       16.42      2.85 o 
   8   9   4       53.14       51.75      5.19 o 
   9   9   4       40.26       35.27      4.80 o 
 -12  10   4        2.03        1.29      3.50 o 
 -11  10   4       15.67       19.17      4.10 o 
 -10  10   4      189.51      189.90      8.57 o 
  -9  10   4       46.08       33.28      4.12 o 
  -8  10   4      162.58      163.19      6.12 o 
  -7  10   4       22.47       21.62      2.02 o 
  -6  10   4     1163.83     1165.36     12.32 o 
  -5  10   4      103.34      106.77      2.85 o 
  -4  10   4      446.31      381.34      5.18 o 
  -3  10   4      921.17      920.56      8.68 o 
  -2  10   4       23.53       24.16      1.46 o 
  -1  10   4      179.19      162.43      3.50 o 
   0  10   4      160.49      138.02      3.03 o 
   1  10   4        2.86        4.81      1.14 o 
   2  10   4      485.26      503.08      6.87 o 
   3  10   4       10.21        9.29      1.56 o 
   4  10   4     1721.21     1770.06     19.18 o 
   5  10   4      207.82      200.07      5.39 o 
   6  10   4       46.29       46.14      3.74 o 
   7  10   4      155.37      165.18      6.60 o 
   8  10   4       25.92       19.70      4.39 o 
 -12  11   4        6.19        2.91      3.48 o 
 -11  11   4      258.52      241.30      9.49 o 
 -10  11   4       40.77       37.37      4.40 o 
  -9  11   4      254.08      245.03      8.90 o 
  -8  11   4     1054.86     1133.92     14.19 o 
  -7  11   4      113.98      115.80      3.76 o 
  -6  11   4      201.27      190.15      4.29 o 
  -5  11   4      917.35      859.06     12.00 o 
  -4  11   4      150.47      167.52      4.29 o 
  -3  11   4      263.61      255.56      4.34 o 
  -2  11   4      176.39      164.58      3.60 o 
  -1  11   4     2045.43     2024.88     17.41 o 
   0  11   4      781.46      758.39      8.74 o 
   1  11   4        6.55        6.33      1.26 o 
   2  11   4      683.75      687.06      9.57 o 
   3  11   4       71.33       71.39      3.81 o 
   4  11   4      112.92      123.15      6.68 o 
   5  11   4       49.60       52.57      5.22 o 
   6  11   4       58.76       44.36      4.16 o 
   7  11   4      164.24      155.50      7.08 o 
   8  11   4        8.27        4.77      3.18 o 
 -11  12   4      107.27      122.42      7.48 o 
 -10  12   4       17.93       12.95      3.53 o 
  -9  12   4       56.53       47.98      6.24 o 
  -8  12   4       32.54       25.72      2.90 o 
  -7  12   4        0.18        0.42      1.53 o 
  -6  12   4      339.86      345.74      6.45 o 
  -5  12   4       49.50       48.34      2.58 o 
  -4  12   4       27.74       22.69      2.31 o 
  -3  12   4       37.98       32.16      2.07 o 
  -2  12   4      172.43      158.31      5.01 o 
  -1  12   4        5.71        5.43      1.30 o 
   0  12   4      323.36      339.54      6.08 o 
   1  12   4        3.02        4.15      1.34 o 
   2  12   4      146.69      144.50      4.05 o 
   3  12   4      177.24      178.19      5.09 o 
   4  12   4      150.83      153.99      4.63 o 
   5  12   4       29.42       28.20      3.18 o 
   6  12   4        1.12        1.25      2.41 o 
   7  12   4       53.21       42.60      5.89 o 
   8  12   4        3.03        4.41      3.26 o 
 -11  13   4      154.84      142.10      7.99 o 
 -10  13   4      420.03      438.06     15.85 o 
  -9  13   4       87.81       86.35      6.04 o 
  -8  13   4      504.04      515.17     13.04 o 
  -7  13   4      137.22      134.81      7.25 o 
  -6  13   4       24.21       17.40      2.10 o 
  -5  13   4      277.38      298.08      6.40 o 
  -4  13   4      418.51      452.50      7.43 o 
  -3  13   4      210.52      192.58      4.59 o 
  -2  13   4      556.81      565.35      9.54 o 
  -1  13   4      188.74      185.93      4.05 o 
   0  13   4      958.27      961.17     12.50 o 
   1  13   4      160.61      154.65      6.28 o 
   2  13   4     1101.14     1124.84     13.29 o 
   3  13   4        7.01        3.05      1.65 o 
   4  13   4       47.22       48.24      3.54 o 
   5  13   4       74.11       69.79      4.81 o 
   6  13   4     1264.33     1354.15     22.30 o 
   7  13   4       16.08       10.84      3.21 o 
 -10  14   4       29.50       20.75      4.36 o 
  -9  14   4        1.01        2.55      2.97 o 
  -8  14   4       15.91        6.62      2.92 o 
  -7  14   4      154.33      161.64      6.98 o 
  -6  14   4     1172.54     1225.76     15.87 o 
  -5  14   4       61.25       66.59      3.25 o 
  -4  14   4      119.97      123.27      3.99 o 
  -3  14   4      735.15      701.72      9.91 o 
  -2  14   4        6.77        6.93      1.63 o 
  -1  14   4       92.84       81.89      3.05 o 
   0  14   4       99.99       98.77      4.84 o 
   1  14   4        4.74        1.12      1.45 o 
   2  14   4      194.66      203.06      5.12 o 
   3  14   4      355.74      373.51      9.51 o 
   4  14   4      437.76      450.68     14.56 o 
   5  14   4        8.18        3.78      2.52 o 
   6  14   4        8.37       14.13      3.32 o 
   7  14   4       17.58       10.90      3.29 o 
 -10  15   4      212.12      228.21     16.31 o 
  -9  15   4      375.96      362.08     24.13 o 
  -8  15   4       27.34       21.52      4.36 o 
  -7  15   4        5.77        5.88      2.96 o 
  -6  15   4       19.03       20.40      3.19 o 
  -5  15   4       27.42       30.41      3.84 o 
  -4  15   4       41.25       41.53      2.89 o 
  -3  15   4      209.63      221.57      5.41 o 
  -2  15   4      168.00      166.56      5.69 o 
  -1  15   4     1557.41     1590.18     17.85 o 
   0  15   4        0.14        1.33      1.39 o 
   1  15   4        6.43        4.31      1.63 o 
   2  15   4      187.46      188.28      8.22 o 
   3  15   4        4.18        4.68      2.29 o 
   4  15   4       30.63       27.22      3.53 o 
   5  15   4        1.65        3.31      2.53 o 
   6  15   4        1.53        2.04      2.74 o 
  -9  16   4      109.27       98.78      7.51 o 
  -8  16   4       10.50        8.45      3.53 o 
  -7  16   4       45.27       31.47      4.65 o 
  -6  16   4      227.92      222.42     11.39 o 
  -5  16   4      260.02      262.10      8.25 o 
  -4  16   4       98.97       91.61      6.95 o 
  -3  16   4      753.73      815.06     13.53 o 
  -2  16   4        8.32        5.13      2.19 o 
  -1  16   4        0.15        0.28      1.84 o 
   0  16   4       89.67       84.30      9.29 o 
   1  16   4      842.08      887.96     13.50 o 
   2  16   4        0.44       -1.46      1.76 o 
   3  16   4      325.67      350.60      9.60 o 
   4  16   4      473.02      489.95     16.11 o 
   5  16   4      168.38      145.39      7.11 o 
  -8  17   4        0.83        3.27      3.29 o 
  -7  17   4        0.90       -0.80      2.83 o 
  -6  17   4        8.72        9.93      3.07 o 
  -5  17   4       51.01       46.28      4.91 o 
  -4  17   4        9.75       11.57      3.00 o 
  -3  17   4       39.58       37.44      4.10 o 
  -2  17   4      481.38      475.70     10.85 o 
  -1  17   4       10.00       10.32      2.71 o 
   0  17   4        3.78        2.22      2.73 o 
   1  17   4      109.52      107.08      5.35 o 
   2  17   4       18.80       13.90      2.50 o 
   3  17   4       10.95        3.80      2.24 o 
   4  17   4        1.11        2.65      2.47 o 
   5  17   4       11.05        5.26      3.41 o 
  -7  18   4        0.30        0.28      3.09 o 
  -6  18   4      196.41      203.85      8.16 o 
  -5  18   4       63.74       66.61      6.41 o 
  -4  18   4      258.17      287.71      9.22 o 
  -3  18   4      679.68      756.09     15.66 o 
  -2  18   4       16.87       18.50      3.94 o 
  -1  18   4       39.35       38.91      4.20 o 
   0  18   4       20.21       22.14      3.48 o 
   1  18   4      139.47      140.88      6.66 o 
   2  18   4      122.78      121.83      6.43 o 
   3  18   4      132.39      153.56      9.48 o 
   4  18   4      336.86      340.21     11.58 o 
  -6  19   4        3.76        4.19      3.29 o 
  -5  19   4        3.92        2.48      2.88 o 
  -4  19   4      189.72      197.16      8.06 o 
  -3  19   4       25.36       21.90      3.74 o 
  -2  19   4        0.72        1.16      2.72 o 
  -1  19   4      396.54      435.71     12.75 o 
   0  19   4        0.02        1.05      2.86 o 
   1  19   4       38.11       36.02      4.39 o 
   2  19   4      231.62      247.92      8.81 o 
  -4  20   4      152.99      169.37      8.05 o 
  -3  20   4       20.28       16.29      3.63 o 
  -2  20   4        0.00       -1.32      2.70 o 
  -1  20   4        0.00        3.92      2.99 o 
   0  20   4       14.48       11.33      3.81 o 
 -14   1   5       28.53       19.31      6.45 o 
 -13   1   5       10.30        3.12      3.65 o 
 -12   1   5      453.10      470.03     13.39 o 
 -11   1   5      373.49      332.97     11.36 o 
 -10   1   5      100.42       80.82      4.02 o 
  -9   1   5     2382.68     2387.60     28.55 o 
  -8   1   5        0.34        0.66      1.05 o 
  -7   1   5       52.30       49.96      2.03 o 
  -6   1   5      482.60      502.31      4.58 o 
  -5   1   5     1335.29     1453.25      8.62 o 
  -4   1   5       36.39       24.92      0.84 o 
  -3   1   5      295.25      303.08      3.22 o 
  -2   1   5     1801.13     1748.34     16.48 o 
  -1   1   5     1429.63     1364.71     10.66 o 
   0   1   5      835.92      903.93      6.20 o 
   1   1   5     2787.09     2715.56     15.13 o 
   2   1   5      197.25      208.81      2.69 o 
   3   1   5      152.65      140.19      3.81 o 
   4   1   5      410.21      418.68      8.44 o 
   5   1   5      226.57      218.89      4.69 o 
   6   1   5      223.82      216.78      4.75 o 
   7   1   5       19.32       13.75      2.25 o 
   8   1   5      388.10      395.23      8.96 o 
   9   1   5       24.41       32.02      6.30 o 
 -14   2   5       70.41       66.71     13.57 o 
 -13   2   5       12.95       13.32      4.30 o 
 -12   2   5      131.84      128.60      9.79 o 
 -11   2   5      793.23      851.51     14.32 o 
 -10   2   5       38.10       39.18      3.16 o 
  -9   2   5       19.53       12.72      2.04 o 
  -8   2   5      442.07      419.72      6.59 o 
  -7   2   5     2416.06     2378.97     22.29 o 
  -6   2   5       45.52       51.31      1.46 o 
  -5   2   5     1133.40     1185.85      7.31 o 
  -4   2   5     1497.10     1682.39     10.73 o 
  -3   2   5     3969.19     4322.97     28.77 o 
  -2   2   5      161.57      163.32      1.99 o 
  -1   2   5      214.46      301.42      3.19 o 
   0   2   5      350.57      350.10      2.92 o 
   1   2   5     1376.18     1349.54      8.28 o 
   2   2   5      521.47      572.50      4.94 o 
   3   2   5     2498.00     2448.58     19.55 o 
   4   2   5      404.86      423.81      5.94 o 
   5   2   5       21.02       12.75      1.53 o 
   6   2   5        2.37        2.48      1.33 o 
   7   2   5        5.36        3.55      1.81 o 
   8   2   5       16.47        9.23      2.68 o 
   9   2   5       22.20       16.64      4.08 o 
 -14   3   5       11.24       -0.35      6.07 o 
 -13   3   5       65.66       66.24      6.98 o 
 -12   3   5      549.97      595.01     15.31 o 
 -11   3   5       13.21       13.81      2.64 o 
 -10   3   5      142.85      151.82      5.73 o 
  -9   3   5        6.86        6.01      1.56 o 
  -8   3   5        2.10        3.24      1.21 o 
  -7   3   5      520.56      507.57      7.35 o 
  -6   3   5      151.46      135.49      2.21 o 
  -5   3   5       45.54       52.91      1.10 o 
  -4   3   5      972.88     1055.90      6.32 o 
  -3   3   5     1959.92     2097.85     14.26 o 
  -2   3   5     1839.24     1823.70     13.46 o 
  -1   3   5       32.11       29.90      0.78 o 
   0   3   5     1161.30     1170.76      7.14 o 
   1   3   5      835.24      854.36      6.33 o 
   2   3   5       17.52        8.65      0.84 o 
   3   3   5       93.48       88.03      2.56 o 
   4   3   5      235.07      248.19      4.59 o 
   5   3   5       88.55       89.08      2.96 o 
   6   3   5      210.60      206.46      5.81 o 
   7   3   5       10.27       10.80      2.11 o 
   8   3   5      136.33      146.27      7.01 o 
   9   3   5       10.52        9.76      3.63 o 
 -13   4   5       72.58       58.84      6.52 o 
 -12   4   5      166.80      157.16      9.19 o 
 -11   4   5      226.97      239.70      6.96 o 
 -10   4   5      185.98      169.52      5.17 o 
  -9   4   5       13.86       21.08      2.14 o 
  -8   4   5      565.24      563.64      7.84 o 
  -7   4   5      834.78      867.12     14.01 o 
  -6   4   5     4031.71     4011.13     25.67 o 
  -5   4   5       96.06       87.99      1.53 o 
  -4   4   5     7261.86     7391.81     38.70 o 
  -3   4   5      246.39      231.63      2.07 o 
  -2   4   5      516.86      553.15      3.98 o 
  -1   4   5     1708.62     1843.56     10.60 o 
   0   4   5     1798.37     1787.73     10.66 o 
   1   4   5      206.13      215.34      2.56 o 
   2   4   5      280.80      291.47      3.99 o 
   3   4   5      444.67      458.93      5.94 o 
   4   4   5     3727.35     3707.44     31.09 o 
   5   4   5      219.94      213.33      4.73 o 
   6   4   5     1148.98     1190.82     13.63 o 
   7   4   5      320.54      326.70      6.77 o 
   8   4   5       36.46       29.96      4.37 o 
   9   4   5        6.06        3.86      3.16 o 
 -13   5   5       34.45       25.80      5.28 o 
 -12   5   5      506.61      551.41     17.47 o 
 -11   5   5       27.50       28.87      3.71 o 
 -10   5   5      133.64      139.67      4.89 o 
  -9   5   5       11.65       11.21      1.88 o 
  -8   5   5      127.15      124.40      4.35 o 
  -7   5   5      932.55      913.58     12.30 o 
  -6   5   5     1576.14     1522.11     13.03 o 
  -5   5   5        0.53        3.33      0.58 o 
  -4   5   5      347.05      340.32      3.10 o 
  -3   5   5      637.42      651.68      4.64 o 
  -2   5   5       43.66       14.10      0.64 o 
  -1   5   5      263.90      278.15      2.69 o 
   0   5   5      663.31      634.62      5.53 o 
   1   5   5        4.10        8.50      0.81 o 
   2   5   5      312.68      340.07      5.68 o 
   3   5   5      600.94      651.62      9.85 o 
   4   5   5        3.12        3.60      1.28 o 
   5   5   5      104.46       96.80      3.45 o 
   6   5   5      100.48       97.34      3.76 o 
   7   5   5       30.47       28.94      2.74 o 
   8   5   5      453.71      461.16     12.50 o 
   9   5   5        0.45       -1.41      2.98 o 
 -13   6   5      158.17      184.38     13.57 o 
 -12   6   5        1.54        4.56      3.47 o 
 -11   6   5      466.72      505.92     14.16 o 
 -10   6   5        8.15        5.44      1.87 o 
  -9   6   5       61.02       55.48      3.11 o 
  -8   6   5      296.13      283.50      9.95 o 
  -7   6   5     2517.37     2487.78     24.24 o 
  -6   6   5      237.98      200.95      3.68 o 
  -5   6   5      427.09      398.40      4.29 o 
  -4   6   5      365.54      355.52      4.15 o 
  -3   6   5      623.81      615.81      5.01 o 
  -2   6   5      663.63      664.70      5.62 o 
  -1   6   5      641.46      675.23      5.43 o 
   0   6   5      472.05      512.01      4.74 o 
   1   6   5      955.81      907.18      8.78 o 
   2   6   5        0.45        0.54      1.00 o 
   3   6   5     4308.59     4357.11     36.59 o 
   4   6   5      130.03      129.15      3.74 o 
   5   6   5       28.83       29.43      2.31 o 
   6   6   5       70.84       68.81      3.45 o 
   7   6   5       19.76       18.82      2.65 o 
   8   6   5      197.31      212.88     11.55 o 
   9   6   5        5.43        5.65      3.29 o 
 -13   7   5       74.38       76.83     24.17 o 
 -12   7   5      860.72      874.59     31.36 o 
 -11   7   5      100.87      101.74      5.33 o 
 -10   7   5       14.54       11.11      2.21 o 
  -9   7   5      618.49      613.13      9.46 o 
  -8   7   5       10.44        9.49      1.59 o 
  -7   7   5        5.65        4.63      1.24 o 
  -6   7   5      455.76      442.19      5.67 o 
  -5   7   5       41.12       32.01      1.70 o 
  -4   7   5     1675.69     1694.46     12.31 o 
  -3   7   5        0.17        2.37      0.58 o 
  -2   7   5     1089.18     1129.06      8.18 o 
  -1   7   5      459.78      459.34      4.39 o 
   0   7   5      653.19      653.87      6.16 o 
   1   7   5     1237.70     1221.78     12.76 o 
   2   7   5      696.42      659.61      8.29 o 
   3   7   5      435.32      430.01      6.79 o 
   4   7   5       44.94       40.27      2.65 o 
   5   7   5      387.76      405.43      7.56 o 
   6   7   5        0.15        1.28      1.74 o 
   7   7   5       40.90       42.31      4.06 o 
   8   7   5      416.67      454.91     13.06 o 
   9   7   5        9.12       11.06      3.58 o 
 -13   8   5       60.70       50.05      9.74 o 
 -12   8   5       13.26        6.56      3.56 o 
 -11   8   5       47.81       49.76      4.65 o 
 -10   8   5        0.52        0.45      1.87 o 
  -9   8   5       13.00       11.91      1.98 o 
  -8   8   5      815.79      807.05     11.02 o 
  -7   8   5       58.87       60.18      2.76 o 
  -6   8   5      981.04      957.27     11.22 o 
  -5   8   5       25.68       24.48      1.53 o 
  -4   8   5      105.83      114.68      3.63 o 
  -3   8   5      140.17      140.13      2.88 o 
  -2   8   5       20.02       23.72      1.35 o 
  -1   8   5      163.22      182.28      3.44 o 
   0   8   5       23.10       26.13      1.71 o 
   1   8   5      798.53      751.96      8.65 o 
   2   8   5      488.63      519.12      7.86 o 
   3   8   5        0.29       -0.18      1.17 o 
   4   8   5       39.63       31.73      2.58 o 
   5   8   5       26.84       26.98      2.43 o 
   6   8   5       35.21       29.15      2.96 o 
   7   8   5       15.88       10.51      2.69 o 
   8   8   5        0.44        1.01      3.00 o 
 -12   9   5       52.86       51.76      5.88 o 
 -11   9   5      442.49      483.30     13.31 o 
 -10   9   5       39.88       34.27      3.52 o 
  -9   9   5     1272.72     1263.35     15.91 o 
  -8   9   5      124.85      123.58      4.16 o 
  -7   9   5       73.77       71.35      3.30 o 
  -6   9   5       88.45       80.18      2.84 o 
  -5   9   5     2686.83     2586.02     23.24 o 
  -4   9   5      188.24      170.21      3.16 o 
  -3   9   5      286.96      278.76      5.95 o 
  -2   9   5      825.04      839.35      9.28 o 
  -1   9   5     1773.85     1733.52     16.18 o 
   0   9   5      308.67      282.00      4.55 o 
   1   9   5     6369.20     6281.16     53.46 o 
   2   9   5        0.06        0.83      1.16 o 
   3   9   5       11.08        6.82      1.55 o 
   4   9   5      297.44      286.79      6.03 o 
   5   9   5      205.40      206.04      6.31 o 
   6   9   5      226.59      226.28      6.48 o 
   7   9   5        0.59        1.11      2.46 o 
   8   9   5       39.50       38.71      5.69 o 
 -12  10   5       39.62       49.03      6.00 o 
 -11  10   5      298.61      282.22     10.86 o 
 -10  10   5       18.45       15.32      2.93 o 
  -9  10   5      244.05      240.52      7.02 o 
  -8  10   5      227.00      225.75      5.55 o 
  -7  10   5      679.15      683.83      9.96 o 
  -6  10   5      254.90      236.92      4.65 o 
  -5  10   5        9.90        5.62      1.27 o 
  -4  10   5       64.78       50.82      2.64 o 
  -3  10   5     1121.08     1109.80     11.85 o 
  -2  10   5      253.46      272.14      5.33 o 
  -1  10   5       61.53       49.15      3.10 o 
   0  10   5        6.79       10.16      1.52 o 
   1  10   5      336.59      315.39      5.46 o 
   2  10   5      208.08      198.06      4.50 o 
   3  10   5      547.46      581.04      9.84 o 
   4  10   5        3.52        4.48      1.64 o 
   5  10   5      305.92      324.23     11.58 o 
   6  10   5       19.98       20.71      2.99 o 
   7  10   5        2.30        3.01      2.47 o 
   8  10   5       10.35        9.70      3.58 o 
 -12  11   5      295.57      295.82     25.32 o 
 -11  11   5       12.73        8.56      3.69 o 
 -10  11   5       30.98       32.08      3.98 o 
  -9  11   5        7.93        9.36      2.43 o 
  -8  11   5      866.82      893.14     15.11 o 
  -7  11   5      192.07      186.14      5.02 o 
  -6  11   5      688.79      661.28      8.81 o 
  -5  11   5        5.73        3.34      1.31 o 
  -4  11   5      931.33      967.38     11.01 o 
  -3  11   5      199.57      200.20      4.33 o 
  -2  11   5      961.46      961.17     11.31 o 
  -1  11   5        4.58        3.97      1.22 o 
   0  11   5      167.43      173.57      4.76 o 
   1  11   5      381.96      400.65      8.03 o 
   2  11   5        0.82        3.10      1.42 o 
   3  11   5      152.71      149.80      4.37 o 
   4  11   5      106.62      101.09      4.17 o 
   5  11   5        0.15        1.21      1.95 o 
   6  11   5      200.24      204.57      7.52 o 
   7  11   5       82.21       77.13      8.41 o 
 -11  12   5      180.20      176.06      8.66 o 
 -10  12   5      180.53      195.32     10.88 o 
  -9  12   5       33.74       33.23      3.50 o 
  -8  12   5      147.91      161.71      6.97 o 
  -7  12   5      291.78      263.26      6.12 o 
  -6  12   5     1311.79     1377.98     14.99 o 
  -5  12   5      166.75      145.21      4.00 o 
  -4  12   5     2673.44     2691.38     35.28 o 
  -3  12   5       83.46       79.77      2.88 o 
  -2  12   5        2.54        2.84      1.28 o 
  -1  12   5      127.70      120.63      3.53 o 
   0  12   5      815.75      826.37     10.32 o 
   1  12   5      368.83      370.63      6.44 o 
   2  12   5        0.14       -1.00      1.34 o 
   3  12   5      112.91      112.16      4.82 o 
   4  12   5      677.21      726.19     11.58 o 
   5  12   5       19.23       15.49      2.84 o 
   6  12   5      581.58      606.86     12.95 o 
   7  12   5        0.10        2.34      2.83 o 
 -11  13   5       21.28       29.57      5.19 o 
 -10  13   5       34.95       31.44      5.90 o 
  -9  13   5       54.58       57.02      4.99 o 
  -8  13   5       10.56        6.24      2.32 o 
  -7  13   5        0.09       -0.79      1.84 o 
  -6  13   5       69.88       65.87      3.20 o 
  -5  13   5       52.01       42.85      2.64 o 
  -4  13   5       54.33       46.32      2.83 o 
  -3  13   5       30.82       28.66      2.84 o 
  -2  13   5       14.85       16.13      1.80 o 
  -1  13   5       11.77        7.16      1.57 o 
   0  13   5      152.48      149.69      4.38 o 
   1  13   5       56.91       50.83      2.86 o 
   2  13   5        0.34       -1.21      1.49 o 
   3  13   5        0.78        1.27      1.83 o 
   4  13   5       32.88       26.57      4.54 o 
   5  13   5       12.01        7.45      2.88 o 
   6  13   5      116.54      111.07      6.56 o 
 -10  14   5        0.83       -0.03      3.19 o 
  -9  14   5      126.06      114.17     10.08 o 
  -8  14   5        1.79        0.42      2.37 o 
  -7  14   5      769.68      781.51     15.50 o 
  -6  14   5       67.18       63.55      3.47 o 
  -5  14   5       36.90       32.25      2.67 o 
  -4  14   5      486.39      499.53      8.16 o 
  -3  14   5       65.79       57.74      3.17 o 
  -2  14   5      209.61      209.62      4.77 o 
  -1  14   5      123.50      106.13      3.92 o 
   0  14   5      179.14      168.50      7.66 o 
   1  14   5      150.64      148.79      5.84 o 
   2  14   5       42.55       38.85      3.11 o 
   3  14   5      342.28      343.97      7.71 o 
   4  14   5       52.97       41.78      3.74 o 
   5  14   5        6.04        7.11      2.94 o 
   6  14   5       34.86       40.80      4.57 o 
 -10  15   5        2.47        2.01      3.64 o 
  -9  15   5      307.06      324.99     12.16 o 
  -8  15   5      187.85      203.21     15.93 o 
  -7  15   5       10.33        9.20      2.73 o 
  -6  15   5      479.07      482.72      9.40 o 
  -5  15   5       55.37       56.76      3.51 o 
  -4  15   5      278.90      292.23      6.57 o 
  -3  15   5       16.20       10.62      2.12 o 
  -2  15   5     1218.61     1288.51     18.53 o 
  -1  15   5      416.84      437.19      9.68 o 
   0  15   5       66.26       61.51      3.63 o 
   1  15   5       34.20       35.66      3.21 o 
   2  15   5       31.66       23.78      2.76 o 
   3  15   5      118.84      115.87      7.24 o 
   4  15   5        2.11        1.57      2.62 o 
   5  15   5       53.05       55.01      5.08 o 
  -9  16   5      201.13      196.67     10.15 o 
  -8  16   5      149.24      175.20      9.35 o 
  -7  16   5       52.72       41.06      5.17 o 
  -6  16   5       11.45        7.81      2.43 o 
  -5  16   5       15.98       16.73      2.83 o 
  -4  16   5        3.56        2.81      2.09 o 
  -3  16   5       84.06       80.61      4.75 o 
  -2  16   5        0.16        1.10      1.94 o 
  -1  16   5        5.44        5.82      2.13 o 
   0  16   5       13.02       11.65      2.21 o 
   1  16   5       88.98       90.91      5.16 o 
   2  16   5       20.35       14.28      2.85 o 
   3  16   5        5.04        2.56      2.52 o 
   4  16   5       18.67       18.94      3.61 o 
   5  16   5       53.15       43.94      5.92 o 
  -8  17   5        0.96        1.99      3.50 o 
  -7  17   5       87.14       94.73      7.24 o 
  -6  17   5      107.19       97.82      7.70 o 
  -5  17   5      116.54      117.53      7.28 o 
  -4  17   5        7.30        6.64      2.55 o 
  -3  17   5        6.93        5.48      2.43 o 
  -2  17   5      339.38      343.13      9.81 o 
  -1  17   5      753.05      785.93     13.89 o 
   0  17   5       47.75       42.25      4.33 o 
   1  17   5      836.90      908.08     14.94 o 
   2  17   5        4.20        2.93      2.26 o 
   3  17   5       16.11       10.75      3.19 o 
   4  17   5       50.81       50.13      6.10 o 
  -7  18   5       92.38       95.22      7.56 o 
  -6  18   5        8.13        8.12      3.50 o 
  -5  18   5       64.86       74.53      5.67 o 
  -4  18   5        6.27        6.28      2.99 o 
  -3  18   5       75.60       73.40      6.06 o 
  -2  18   5       70.38       62.85      4.88 o 
  -1  18   5       33.44       32.81      5.09 o 
   0  18   5       11.33        3.89      2.73 o 
   1  18   5       64.68       67.49      5.18 o 
   2  18   5       11.18       10.16      2.86 o 
   3  18   5       41.17       41.97      4.04 o 
  -5  19   5        1.73        4.32      3.22 o 
  -4  19   5       21.96       21.15      3.92 o 
  -3  19   5       92.44       93.05      6.24 o 
  -2  19   5      316.28      356.16     10.73 o 
  -1  19   5        8.25        5.07      3.14 o 
   0  19   5       89.33       92.12      7.95 o 
   1  19   5        5.12        2.26      3.25 o 
  -2  20   5        0.75        0.16      3.06 o 
 -14   0   6       11.44        4.91      6.04 o 
 -13   0   6      127.85      144.00     10.53 o 
 -12   0   6       67.15       62.73      7.07 o 
 -11   0   6      257.18      228.75     11.01 o 
 -10   0   6     2033.85     2011.96     46.35 o 
  -9   0   6       42.62       52.15      5.60 o 
  -8   0   6     1034.46     1018.17     30.45 o 
  -7   0   6     6167.71     5839.97     67.27 o 
  -6   0   6     1767.84     1709.97     16.15 o 
  -5   0   6     6610.43     6765.08     58.52 o 
  -4   0   6      219.04      229.59      3.96 o 
  -3   0   6      520.31      636.99     14.64 o 
  -2   0   6       21.80       38.93     14.87 o 
  -1   0   6       48.36       57.64      2.45 o 
   0   0   6     1406.34     1253.50     18.02 o 
   1   0   6      271.91      306.03      5.18 o 
   2   0   6        9.70        8.37      1.95 o 
   3   0   6     1821.80     1712.10     26.75 o 
   4   0   6      538.87      528.46     13.16 o 
   5   0   6     2422.03     2455.39     39.23 o 
   6   0   6       88.19       86.93      5.67 o 
   7   0   6       20.80        5.61      3.13 o 
   8   0   6       25.93       41.21      5.49 o 
   9   0   6        6.51        8.08      5.93 o 
 -14   1   6      217.29      219.50     26.32 o 
 -13   1   6       53.63       53.19      5.21 o 
 -12   1   6       54.07       46.32      5.73 o 
 -11   1   6       86.71       98.57      7.18 o 
 -10   1   6      145.09      133.25      7.79 o 
  -9   1   6      271.42      323.29      9.04 o 
  -8   1   6     1159.21     1094.19     27.27 o 
  -7   1   6      374.79      366.75      5.13 o 
  -6   1   6      590.83      539.40      4.52 o 
  -5   1   6      678.60      732.03      6.08 o 
  -4   1   6      641.48      738.52      6.97 o 
  -3   1   6      473.83      505.76      5.61 o 
  -2   1   6       26.17       27.40      0.93 o 
  -1   1   6      450.89      452.44      5.04 o 
   0   1   6      483.76      617.46      5.82 o 
   1   1   6      606.41      589.75      4.81 o 
   2   1   6      944.90      955.07      8.72 o 
   3   1   6      228.52      226.18      5.33 o 
   4   1   6        6.04        4.10      1.39 o 
   5   1   6      695.27      693.15     11.42 o 
   6   1   6       43.40       38.54      3.16 o 
   7   1   6       39.74       36.04      3.16 o 
   8   1   6        4.12        2.32      2.61 o 
   9   1   6        0.19        5.55      3.76 o 
 -14   2   6      439.97      441.40     16.52 o 
 -13   2   6      384.91      401.84     11.56 o 
 -12   2   6      589.79      598.97     30.77 o 
 -11   2   6       11.01        6.04      2.54 o 
 -10   2   6      233.70      230.78     13.60 o 
  -9   2   6        8.76        7.11      2.21 o 
  -8   2   6     1566.71     1397.78     31.06 o 
  -7   2   6      317.32      326.42      4.86 o 
  -6   2   6       39.56       43.22      1.15 o 
  -5   2   6        6.22        3.11      0.51 o 
  -4   2   6     1239.73     1200.09      8.25 o 
  -3   2   6     3169.27     3319.19     24.54 o 
  -2   2   6      970.61      949.53      8.85 o 
  -1   2   6     1611.87     1751.62     12.11 o 
   0   2   6     2172.20     2297.91     14.98 o 
   1   2   6      157.14      173.89      2.74 o 
   2   2   6     1478.05     1491.16     13.35 o 
   3   2   6      152.88      143.67      4.06 o 
   4   2   6       29.05       21.92      2.32 o 
   5   2   6      108.34       98.57      3.76 o 
   6   2   6      568.94      592.95      9.52 o 
   7   2   6      245.32      245.41      9.46 o 
   8   2   6       17.03       21.38      3.58 o 
   9   2   6        9.61       11.19      4.13 o 
 -14   3   6       48.28       45.10     14.28 o 
 -13   3   6      135.78      117.91      7.77 o 
 -12   3   6      556.57      595.56     13.77 o 
 -11   3   6       79.81       74.53      7.41 o 
 -10   3   6      439.64      482.52     12.50 o 
  -9   3   6      627.50      643.85     17.80 o 
  -8   3   6      273.51      267.84      8.28 o 
  -7   3   6      503.28      506.36      7.15 o 
  -6   3   6      312.24      310.09      3.47 o 
  -5   3   6     1926.32     1916.56     11.50 o 
  -4   3   6      251.66      288.41      2.86 o 
  -3   3   6     2026.92     2119.66     14.79 o 
  -2   3   6     2659.23     2712.90     19.15 o 
  -1   3   6        4.70       20.27      0.90 o 
   0   3   6     2519.18     2598.53     16.13 o 
   1   3   6      130.14      130.34      2.18 o 
   2   3   6      101.02       80.99      2.57 o 
   3   3   6      241.80      228.90      5.18 o 
   4   3   6      222.88      204.60      5.62 o 
   5   3   6      548.04      558.04     10.71 o 
   6   3   6       31.47       23.83      2.59 o 
   7   3   6      168.90      184.17      5.97 o 
   8   3   6      171.05      175.47      9.40 o 
 -14   4   6        1.23       -4.09      3.59 o 
 -13   4   6        7.05        7.18      3.57 o 
 -12   4   6       50.24       48.99      4.74 o 
 -11   4   6       18.39       16.03      3.09 o 
 -10   4   6       39.25       33.94      3.35 o 
  -9   4   6      155.98      152.96      6.76 o 
  -8   4   6       26.31       29.61      3.20 o 
  -7   4   6       51.18       46.59      2.19 o 
  -6   4   6      299.23      285.01      3.45 o 
  -5   4   6       12.76       14.35      0.72 o 
  -4   4   6      184.10      192.45      2.30 o 
  -3   4   6      963.47     1104.61      8.08 o 
  -2   4   6       16.88       10.16      0.72 o 
  -1   4   6       17.46       15.33      0.65 o 
   0   4   6      213.12      228.51      2.52 o 
   1   4   6        8.21        9.00      0.96 o 
   2   4   6        0.46        1.17      0.86 o 
   3   4   6      613.61      624.32      8.89 o 
   4   4   6       63.61       66.49      3.23 o 
   5   4   6        6.76        2.35      1.85 o 
   6   4   6        2.50        2.81      1.87 o 
   7   4   6       67.56       66.64      3.80 o 
   8   4   6        2.04        1.14      2.82 o 
 -13   5   6       72.69       83.25      7.81 o 
 -12   5   6      635.80      649.04     13.92 o 
 -11   5   6      550.73      585.50     15.45 o 
 -10   5   6     1979.65     2015.40     25.12 o 
  -9   5   6      186.12      179.10      5.66 o 
  -8   5   6       79.19       66.63      4.05 o 
  -7   5   6     1552.95     1490.75     17.46 o 
  -6   5   6      173.67      167.43      2.93 o 
  -5   5   6     3130.52     3139.27     19.36 o 
  -4   5   6       52.96       47.45      1.07 o 
  -3   5   6     1244.31     1293.35      8.49 o 
  -2   5   6     6063.05     6235.81     35.42 o 
  -1   5   6      380.86      420.48      3.72 o 
   0   5   6     1410.76     1354.60     10.11 o 
   1   5   6        0.72        0.26      0.81 o 
   2   5   6       61.32       60.46      2.84 o 
   3   5   6       42.03       31.96      3.08 o 
   4   5   6        5.41        6.46      1.78 o 
   5   5   6      511.36      539.31     11.36 o 
   6   5   6       53.17       45.83      3.27 o 
   7   5   6       78.49       75.46      4.34 o 
   8   5   6      230.98      232.77      9.93 o 
 -13   6   6      146.93      134.50      9.47 o 
 -12   6   6      481.20      517.69     18.00 o 
 -11   6   6        5.96        6.10      2.41 o 
 -10   6   6      289.15      289.14      6.57 o 
  -9   6   6       14.75        7.88      2.07 o 
  -8   6   6       73.87       74.82      4.27 o 
  -7   6   6       34.45       28.93      2.41 o 
  -6   6   6        3.84        3.19      0.94 o 
  -5   6   6      284.17      290.08      3.62 o 
  -4   6   6      870.84      859.47      6.55 o 
  -3   6   6     1017.70      940.76      6.84 o 
  -2   6   6      513.25      457.97      3.99 o 
  -1   6   6      995.02     1061.09      8.29 o 
   0   6   6      412.20      396.15      5.02 o 
   1   6   6      228.83      200.66      3.93 o 
   2   6   6     3778.41     3648.07     36.08 o 
   3   6   6      342.07      355.02      7.19 o 
   4   6   6      125.95      124.65      4.81 o 
   5   6   6      135.76      135.26      5.45 o 
   6   6   6      246.87      272.53      7.61 o 
   7   6   6      200.62      218.74      6.78 o 
   8   6   6      144.72      145.69     11.43 o 
 -13   7   6       26.66       23.26      5.35 o 
 -12   7   6        0.09       -0.32      2.77 o 
 -11   7   6      421.76      441.92     12.06 o 
 -10   7   6       81.49       79.32      5.98 o 
  -9   7   6      282.62      285.65      6.58 o 
  -8   7   6      188.58      188.24      5.60 o 
  -7   7   6      563.68      556.74     11.45 o 
  -6   7   6       11.16       11.10      1.47 o 
  -5   7   6       20.84       23.14      1.50 o 
  -4   7   6        0.74        1.13      0.76 o 
  -3   7   6     1064.56     1065.17      8.96 o 
  -2   7   6      157.72      186.33      2.89 o 
  -1   7   6      735.32      724.72      7.77 o 
   0   7   6       13.90        9.01      1.34 o 
   1   7   6      479.32      462.85      7.74 o 
   2   7   6     1005.17     1028.50     13.59 o 
   3   7   6       12.76       13.74      2.02 o 
   4   7   6      535.12      519.57      9.65 o 
   5   7   6      667.40      702.11     11.26 o 
   6   7   6        2.12        2.87      2.12 o 
   7   7   6      159.12      164.49      9.35 o 
   8   7   6        2.15        2.69      3.22 o 
 -13   8   6       15.12       15.67      5.88 o 
 -12   8   6       44.25       30.65      4.85 o 
 -11   8   6        2.57        2.24      2.45 o 
 -10   8   6      977.89     1022.57     15.43 o 
  -9   8   6       27.85       21.71      2.56 o 
  -8   8   6      140.88      150.14      5.34 o 
  -7   8   6     3593.85     3515.41     39.46 o 
  -6   8   6      116.03      107.20      3.64 o 
  -5   8   6     8216.38     7799.50     64.41 o 
  -4   8   6       80.14       59.87      2.23 o 
  -3   8   6        8.76        2.06      0.92 o 
  -2   8   6        0.68        1.40      0.89 o 
  -1   8   6       36.30       42.72      2.02 o 
   0   8   6      747.59      765.03     10.53 o 
   1   8   6        2.37        1.72      1.34 o 
   2   8   6       38.16       33.76      2.62 o 
   3   8   6      699.99      686.63     12.53 o 
   4   8   6      383.86      395.79      8.62 o 
   5   8   6      279.83      297.53      8.51 o 
   6   8   6      137.10      147.02      6.68 o 
   7   8   6       21.94       14.23      3.14 o 
   8   8   6        0.05        0.32      3.19 o 
 -13   9   6        0.52        1.47      3.94 o 
 -12   9   6       64.51       60.16      6.29 o 
 -11   9   6       37.70       30.33      3.59 o 
 -10   9   6       29.05       31.54      3.47 o 
  -9   9   6      249.04      237.63      6.59 o 
  -8   9   6      144.53      141.13      4.92 o 
  -7   9   6      369.79      354.60      7.88 o 
  -6   9   6      134.27      133.38      4.06 o 
  -5   9   6      740.43      766.91     10.47 o 
  -4   9   6      305.27      253.86      5.27 o 
  -3   9   6      152.61      170.26      4.28 o 
  -2   9   6        1.14        3.29      1.68 o 
  -1   9   6      159.19      165.48      5.24 o 
   0   9   6        7.92        5.25      1.43 o 
   1   9   6       78.38       62.13      3.25 o 
   2   9   6      784.36      797.65     12.50 o 
   3   9   6       54.22       54.61      3.51 o 
   4   9   6      130.25      136.58      5.50 o 
   5   9   6       37.50       37.64      3.23 o 
   6   9   6        0.13        0.68      2.16 o 
   7   9   6       20.87       11.70      3.27 o 
 -12  10   6      177.12      185.39      9.54 o 
 -11  10   6       99.07       93.40      5.95 o 
 -10  10   6      123.56      106.36      5.11 o 
  -9  10   6       17.14       19.80      3.14 o 
  -8  10   6      914.07      923.50     13.65 o 
  -7  10   6      244.20      244.06      8.84 o 
  -6  10   6      129.33      119.89      5.10 o 
  -5  10   6       42.65       43.85      2.73 o 
  -4  10   6     1080.65      968.72     12.63 o 
  -3  10   6     1107.81     1112.57     14.67 o 
  -2  10   6      137.60      116.48      4.14 o 
  -1  10   6      298.72      301.91      7.78 o 
   0  10   6      186.50      175.36      4.87 o 
   1  10   6        2.00        1.21      1.50 o 
   2  10   6      227.46      220.25      5.98 o 
   3  10   6      424.62      434.51      9.01 o 
   4  10   6       14.05        7.77      2.18 o 
   5  10   6        1.63        2.34      2.07 o 
   6  10   6       10.59        9.66      2.65 o 
   7  10   6       49.02       54.24      4.93 o 
 -12  11   6      226.82      260.20     11.22 o 
 -11  11   6       72.62       65.87      6.93 o 
 -10  11   6      105.73       96.87      5.07 o 
  -9  11   6      848.11      886.08     18.22 o 
  -8  11   6       82.54       81.52      4.30 o 
  -7  11   6       54.57       56.34      5.13 o 
  -6  11   6      265.63      247.33      5.92 o 
  -5  11   6       65.14       64.93      3.31 o 
  -4  11   6      205.86      188.73      5.53 o 
  -3  11   6      696.73      699.61     10.96 o 
  -2  11   6      160.46      155.90      4.84 o 
  -1  11   6       31.86       27.48      2.43 o 
   0  11   6      307.73      300.31      6.60 o 
   1  11   6        2.45        2.91      1.64 o 
   2  11   6      375.65      385.59      7.57 o 
   3  11   6      129.37      124.58      4.77 o 
   4  11   6      220.19      203.34      5.89 o 
   5  11   6      108.54      111.38      4.92 o 
   6  11   6        1.66        0.68      2.48 o 
   7  11   6       77.45       77.19      8.04 o 
 -11  12   6       46.76       53.30      6.20 o 
 -10  12   6       14.27       10.79      2.92 o 
  -9  12   6       89.83       92.44      6.08 o 
  -8  12   6        3.32        5.73      2.20 o 
  -7  12   6      141.77      135.07      5.16 o 
  -6  12   6      239.28      256.27      5.78 o 
  -5  12   6      318.86      307.28      6.14 o 
  -4  12   6      430.93      401.14      8.09 o 
  -3  12   6        0.56        1.20      1.55 o 
  -2  12   6        1.02        1.23      1.57 o 
  -1  12   6       49.89       44.43      2.97 o 
   0  12   6       89.61       84.82      3.67 o 
   1  12   6       28.92       28.77      3.47 o 
   2  12   6      222.22      217.77      6.53 o 
   3  12   6        4.40        3.97      2.01 o 
   4  12   6       22.92       24.16      2.89 o 
   5  12   6       41.46       34.97      3.42 o 
   6  12   6        3.99       -0.27      2.83 o 
 -11  13   6       31.65       30.00      5.11 o 
 -10  13   6     1481.63     1520.62     25.11 o 
  -9  13   6        2.55       -0.74      2.27 o 
  -8  13   6        4.68        3.71      2.36 o 
  -7  13   6       20.39       19.08      2.79 o 
  -6  13   6       23.74       22.83      2.47 o 
  -5  13   6     1236.94     1238.24     15.12 o 
  -4  13   6        7.81        4.89      1.82 o 
  -3  13   6       14.52       12.68      1.93 o 
  -2  13   6     1763.07     1825.74     20.92 o 
  -1  13   6      300.93      308.48      7.10 o 
   0  13   6      663.21      674.53     10.81 o 
   1  13   6       12.35       14.65      2.30 o 
   2  13   6        7.61        6.66      2.05 o 
   3  13   6       15.47       14.39      2.48 o 
   4  13   6       35.84       35.18      3.35 o 
   5  13   6      121.80      123.98      6.02 o 
   6  13   6       92.97       91.47      6.96 o 
 -10  14   6       83.48       71.93      6.52 o 
  -9  14   6        0.32        1.32      2.80 o 
  -8  14   6      103.76      104.59      5.29 o 
  -7  14   6       39.02       31.07      3.31 o 
  -6  14   6       98.19       81.01      5.51 o 
  -5  14   6       16.68       14.71      2.33 o 
  -4  14   6      215.98      228.46      6.03 o 
  -3  14   6       51.25       52.65      3.40 o 
  -2  14   6      649.01      686.07     12.23 o 
  -1  14   6      148.72      140.55      6.03 o 
   0  14   6        0.28       -2.00      1.69 o 
   1  14   6        0.08       -0.55      1.76 o 
   2  14   6      545.79      548.03      9.97 o 
   3  14   6       42.37       39.92      3.44 o 
   4  14   6       34.67       31.45      3.89 o 
   5  14   6       37.00       32.79      4.42 o 
 -10  15   6        4.02        1.19      3.61 o 
  -9  15   6       91.06       88.54      7.69 o 
  -8  15   6      110.15      127.28     14.19 o 
  -7  15   6        0.43       -1.50      2.17 o 
  -6  15   6      243.94      241.68      7.52 o 
  -5  15   6       28.70       25.43      2.85 o 
  -4  15   6       79.75       76.75      4.13 o 
  -3  15   6      608.24      659.24     11.09 o 
  -2  15   6        1.99        3.46      1.79 o 
  -1  15   6      392.52      411.57      8.58 o 
   0  15   6       37.85       31.55      3.17 o 
   1  15   6      128.95      139.80      6.16 o 
   2  15   6      344.46      363.48     13.66 o 
   3  15   6       22.65       23.44      4.19 o 
   4  15   6      102.89       94.04      6.17 o 
  -9  16   6        1.99        3.80      3.66 o 
  -8  16   6       97.71       95.58      7.46 o 
  -7  16   6      559.54      591.98     13.65 o 
  -6  16   6       48.63       54.42      6.10 o 
  -5  16   6      652.70      681.11     11.74 o 
  -4  16   6        7.36        5.79      2.29 o 
  -3  16   6       43.95       40.48      3.43 o 
  -2  16   6      136.44      152.82      5.68 o 
  -1  16   6       27.58       23.73      2.67 o 
   0  16   6      404.89      406.31      8.93 o 
   1  16   6       46.23       36.40      4.15 o 
   2  16   6      156.22      153.00      8.22 o 
   3  16   6      386.10      443.93     10.98 o 
   4  16   6        5.88       10.47      3.47 o 
  -8  17   6       37.46       36.73      5.52 o 
  -7  17   6       81.07       79.00      6.95 o 
  -6  17   6        4.64        3.68      2.76 o 
  -5  17   6       23.61       27.19      3.57 o 
  -4  17   6        2.28        1.19      2.30 o 
  -3  17   6        0.00       -1.73      2.08 o 
  -2  17   6      111.21      109.37      5.39 o 
  -1  17   6        7.04        6.06      2.25 o 
   0  17   6        7.19        5.81      2.32 o 
   1  17   6        5.43        2.83      2.59 o 
   2  17   6       10.94        5.16      2.91 o 
   3  17   6       38.81       51.99      5.14 o 
  -7  18   6      199.73      203.44     10.00 o 
  -6  18   6       15.22       12.84      3.83 o 
  -5  18   6      152.41      161.93      8.56 o 
  -4  18   6       77.62       70.55      5.85 o 
  -3  18   6        1.31        1.79      2.59 o 
  -2  18   6       35.07       29.82      3.69 o 
  -1  18   6      111.40      103.67      6.01 o 
   0  18   6      451.03      499.37     13.20 o 
   1  18   6       65.10       66.03      4.80 o 
  -5  19   6       25.61       37.24      5.87 o 
  -4  19   6        0.56        0.67      3.13 o 
  -3  19   6      370.34      394.16     11.51 o 
  -2  19   6       42.73       33.04      6.26 o 
  -1  19   6        1.96        3.70      3.18 o 
   0  19   6       45.16       50.15      5.40 o 
 -14   1   7      299.35      300.67     10.60 o 
 -13   1   7      906.67      977.16     19.47 o 
 -12   1   7       37.90       39.81      6.95 o 
 -11   1   7      455.70      396.96     31.28 o 
 -10   1   7      352.58      329.20      9.67 o 
  -9   1   7      301.71      238.34      7.41 o 
  -8   1   7        1.34        6.32      1.64 o 
  -7   1   7       77.61       84.89      2.04 o 
  -6   1   7     1798.63     1816.45     13.08 o 
  -5   1   7       35.33       39.76      1.21 o 
  -4   1   7      435.52      459.93      4.59 o 
  -3   1   7     2628.34     2719.20     33.61 o 
  -2   1   7      102.23      111.77      2.05 o 
  -1   1   7      261.95      238.63      3.19 o 
   0   1   7       18.76       12.84      0.71 o 
   1   1   7     1069.45     1149.08      9.75 o 
   2   1   7      173.30      163.73      5.09 o 
   3   1   7       34.57       33.05      2.45 o 
   4   1   7      897.64      904.37     11.86 o 
   5   1   7       22.09       17.48      2.67 o 
   6   1   7        4.53        5.67      2.97 o 
   7   1   7      189.00      189.90      6.34 o 
   8   1   7       28.06       27.43      3.90 o 
 -14   2   7      241.10      256.21      9.82 o 
 -13   2   7      184.33      180.18      8.15 o 
 -12   2   7      186.15      198.43     18.31 o 
 -11   2   7       31.83       15.28      4.57 o 
 -10   2   7       50.41       45.43      4.58 o 
  -9   2   7      194.07      153.32      5.60 o 
  -8   2   7      666.76      670.19     10.91 o 
  -7   2   7      457.70      428.97      5.36 o 
  -6   2   7       36.64       49.54      1.28 o 
  -5   2   7     3934.62     3867.68     26.93 o 
  -4   2   7     1278.43     1275.96     10.97 o 
  -3   2   7      236.54      222.27      3.13 o 
  -2   2   7        0.46        0.70      0.65 o 
  -1   2   7      275.24      303.11      3.68 o 
   0   2   7      264.57      250.93      2.83 o 
   1   2   7       22.04       19.59      1.12 o 
   2   2   7      418.54      418.46      6.96 o 
   3   2   7      239.22      225.68      5.67 o 
   4   2   7      284.80      303.43      7.08 o 
   5   2   7      298.54      297.78      9.35 o 
   6   2   7      295.75      303.22      9.29 o 
   7   2   7       47.46       39.17      3.67 o 
   8   2   7      273.89      297.85      9.55 o 
 -14   3   7        5.60        0.27      3.70 o 
 -13   3   7       10.19       11.24      3.57 o 
 -12   3   7      139.13      139.14     10.53 o 
 -11   3   7        0.41        1.71      3.95 o 
 -10   3   7      735.47      736.47     17.63 o 
  -9   3   7     1146.11     1109.05     19.14 o 
  -8   3   7      715.80      792.38     12.48 o 
  -7   3   7     1507.77     1468.91     13.86 o 
  -6   3   7     1580.95     1541.54     13.11 o 
  -5   3   7     1162.08     1114.18      8.91 o 
  -4   3   7        0.25        0.54      0.52 o 
  -3   3   7      174.08      145.47      2.37 o 
  -2   3   7        0.29        0.78      0.59 o 
  -1   3   7       67.91       54.23      1.58 o 
   0   3   7     1450.44     1477.45     12.82 o 
   1   3   7      396.14      353.52      4.87 o 
   2   3   7        0.33        0.18      1.21 o 
   3   3   7        3.93        2.08      1.54 o 
   4   3   7        0.61        0.44      1.57 o 
   5   3   7       46.74       42.68      4.70 o 
   6   3   7      208.39      202.38      7.60 o 
   7   3   7        0.06        2.34      2.39 o 
   8   3   7       19.98       14.22      3.68 o 
 -14   4   7       32.94       22.54     10.39 o 
 -13   4   7        4.69        6.96      3.56 o 
 -12   4   7      335.00      329.93     11.62 o 
 -11   4   7     1700.64     1689.42     39.40 o 
 -10   4   7        6.31        4.52      2.45 o 
  -9   4   7       86.31       89.52      4.27 o 
  -8   4   7      593.02      634.10     10.26 o 
  -7   4   7        1.98        2.28      1.02 o 
  -6   4   7     3326.94     3247.44     24.15 o 
  -5   4   7       15.20       19.09      0.81 o 
  -4   4   7      515.75      482.37      4.59 o 
  -3   4   7      363.59      334.17      3.88 o 
  -2   4   7     1489.23     1502.09     12.25 o 
  -1   4   7     2435.26     2325.98     16.16 o 
   0   4   7        1.83        2.79      0.78 o 
   1   4   7      484.96      499.03      6.90 o 
   2   4   7     1782.32     1757.93     20.03 o 
   3   4   7     1152.74     1184.30     15.57 o 
   4   4   7      598.71      610.01     12.35 o 
   5   4   7        3.78        3.23      2.64 o 
   6   4   7       52.67       52.33      4.49 o 
   7   4   7      328.72      338.57      7.89 o 
   8   4   7        6.21        0.84      3.24 o 
 -14   5   7       20.44       21.56      5.40 o 
 -13   5   7        7.37        6.62      3.17 o 
 -12   5   7       10.72        6.39      3.40 o 
 -11   5   7        2.35        0.22      3.41 o 
 -10   5   7      199.72      199.13      8.45 o 
  -9   5   7      261.12      260.80      6.55 o 
  -8   5   7       47.35       42.85      2.83 o 
  -7   5   7       13.63       16.92      1.86 o 
  -6   5   7        6.05        4.27      0.83 o 
  -5   5   7      188.61      187.51      2.60 o 
  -4   5   7        1.01        0.98      0.49 o 
  -3   5   7      345.50      355.53      3.82 o 
  -2   5   7      849.63      845.30      6.97 o 
  -1   5   7      397.67      404.82      4.44 o 
   0   5   7      708.00      729.86      7.11 o 
   1   5   7       72.21       74.69      2.89 o 
   2   5   7      121.03      118.84      5.03 o 
   3   5   7        6.39        4.00      1.65 o 
   4   5   7       21.16       13.61      2.76 o 
   5   5   7      178.91      170.44      7.14 o 
   6   5   7      109.65       91.57      6.04 o 
   7   5   7       53.88       50.46      3.95 o 
 -13   6   7      319.93      353.90     11.06 o 
 -12   6   7       10.76       10.25      3.10 o 
 -11   6   7       18.39        7.21      3.88 o 
 -10   6   7       25.48       18.06      3.25 o 
  -9   6   7       45.56       40.18      3.15 o 
  -8   6   7      714.87      724.00     11.65 o 
  -7   6   7       12.78       10.66      1.81 o 
  -6   6   7      188.38      176.57      3.50 o 
  -5   6   7     1213.69     1201.11     10.10 o 
  -4   6   7     1180.84     1130.53      9.38 o 
  -3   6   7      178.09      201.50      2.84 o 
  -2   6   7      674.67      650.20      6.43 o 
  -1   6   7      412.62      423.67      4.93 o 
   0   6   7      259.91      246.44      4.45 o 
   1   6   7      225.04      230.55      5.28 o 
   2   6   7     1194.01     1153.73     15.01 o 
   3   6   7      636.02      648.59     10.80 o 
   4   6   7       86.14       78.12      5.70 o 
   5   6   7      237.95      245.01      8.51 o 
   6   6   7      103.63      103.19      5.89 o 
   7   6   7       34.05       34.07      3.56 o 
 -13   7   7       70.32       65.78     14.02 o 
 -12   7   7       12.84        8.80      3.19 o 
 -11   7   7      357.64      376.17     12.17 o 
 -10   7   7      793.27      801.00     16.33 o 
  -9   7   7      161.99      149.16      5.46 o 
  -8   7   7       86.76       80.04      4.32 o 
  -7   7   7      514.04      477.53      8.75 o 
  -6   7   7      409.35      415.88      6.72 o 
  -5   7   7        6.15        3.47      1.02 o 
  -4   7   7       23.73       20.80      1.52 o 
  -3   7   7     2994.44     2883.68     22.22 o 
  -2   7   7      105.28      118.54      2.42 o 
  -1   7   7        0.11        0.23      0.85 o 
   0   7   7      453.91      428.19      7.29 o 
   1   7   7       80.72       66.11      3.70 o 
   2   7   7      260.01      250.68      7.54 o 
   3   7   7       23.17       21.75      2.58 o 
   4   7   7     1278.22     1295.06     20.30 o 
   5   7   7      112.60       95.47      6.56 o 
   6   7   7       47.65       42.04      4.18 o 
   7   7   7      138.22      149.96      7.41 o 
 -13   8   7       21.07       22.43      4.87 o 
 -12   8   7        2.55        0.61      3.30 o 
 -11   8   7        0.82        1.85      2.67 o 
 -10   8   7      194.83      203.36      8.17 o 
  -9   8   7      143.86      135.15      9.08 o 
  -8   8   7        3.14        2.77      1.73 o 
  -7   8   7      271.90      267.28      6.49 o 
  -6   8   7       86.30       63.95      2.88 o 
  -5   8   7       46.75       41.57      2.37 o 
  -4   8   7      378.61      395.55      6.31 o 
  -3   8   7      199.83      199.07      5.96 o 
  -2   8   7       16.26       15.77      1.69 o 
  -1   8   7      409.59      380.20      6.80 o 
   0   8   7       36.42       30.86      2.65 o 
   1   8   7       23.19       17.16      2.19 o 
   2   8   7       66.93       68.41      3.69 o 
   3   8   7      188.16      192.26      7.00 o 
   4   8   7       29.64       20.39      3.51 o 
   5   8   7       55.42       46.42      4.69 o 
   6   8   7       82.90       79.21      4.72 o 
   7   8   7        5.57        4.56      2.84 o 
 -13   9   7      703.25      727.56     29.07 o 
 -12   9   7       21.04       14.03      3.64 o 
 -11   9   7      532.82      578.50     12.69 o 
 -10   9   7       58.47       46.61      5.00 o 
  -9   9   7       16.85       11.02      3.07 o 
  -8   9   7      300.12      304.78      7.60 o 
  -7   9   7      683.47      656.94     11.41 o 
  -6   9   7      968.94      977.97     12.65 o 
  -5   9   7        0.00        0.63      1.20 o 
  -4   9   7      558.40      580.49      9.23 o 
  -3   9   7     1554.43     1586.48     18.94 o 
  -2   9   7        1.62        1.51      1.22 o 
  -1   9   7      665.73      641.26     10.21 o 
   0   9   7       64.99       62.66      3.22 o 
   1   9   7       41.92       33.55      3.25 o 
   2   9   7      103.32      106.10      6.48 o 
   3   9   7        0.01        1.84      2.31 o 
   4   9   7      860.64      900.09     16.52 o 
   5   9   7        0.68        2.02      2.39 o 
   6   9   7       48.80       59.57      4.36 o 
 -12  10   7       76.07       72.78      7.09 o 
 -11  10   7        2.09        7.32      2.86 o 
 -10  10   7        5.25        4.56      2.63 o 
  -9  10   7      283.28      274.26      9.33 o 
  -8  10   7      229.54      209.10     10.92 o 
  -7  10   7      114.25      111.11      4.82 o 
  -6  10   7       11.19        6.05      1.65 o 
  -5  10   7      223.50      234.26      5.45 o 
  -4  10   7     2758.66     2605.85     28.61 o 
  -3  10   7        5.29        4.01      1.54 o 
  -2  10   7       10.14        7.84      1.67 o 
  -1  10   7      240.57      234.77      5.70 o 
   0  10   7      106.74       90.27      3.93 o 
   1  10   7       99.10       82.50      3.97 o 
   2  10   7      584.09      586.69     11.39 o 
   3  10   7       68.52       59.65      6.66 o 
   4  10   7        0.15       -1.10      2.56 o 
   5  10   7      518.88      535.09     11.55 o 
   6  10   7       14.53       11.95      2.98 o 
 -12  11   7        8.14       10.40      3.86 o 
 -11  11   7       48.72       45.84      4.55 o 
 -10  11   7      165.41      180.90     11.13 o 
  -9  11   7      929.71      974.19     19.43 o 
  -8  11   7      664.95      640.05     20.20 o 
  -7  11   7      203.62      185.49      8.84 o 
  -6  11   7      429.11      416.42      8.49 o 
  -5  11   7       51.53       48.90      3.07 o 
  -4  11   7      845.07      872.57     12.90 o 
  -3  11   7      406.16      395.85     12.39 o 
  -2  11   7       44.77       40.90      2.97 o 
  -1  11   7       35.05       40.08      2.92 o 
   0  11   7      755.83      767.26     11.89 o 
   1  11   7     1134.87     1124.23     17.82 o 
   2  11   7       90.14       92.41      5.15 o 
   3  11   7      223.48      215.08      7.58 o 
   4  11   7       15.22       13.82      3.22 o 
   5  11   7       32.19       32.58      3.58 o 
   6  11   7        3.78        3.30      2.97 o 
 -11  12   7      520.20      588.41     12.79 o 
 -10  12   7       92.83       94.31      5.48 o 
  -9  12   7       42.81       45.17      4.35 o 
  -8  12   7      765.10      750.57     16.45 o 
  -7  12   7        2.24        1.33      2.51 o 
  -6  12   7      888.45      869.31     14.48 o 
  -5  12   7        9.62       10.37      2.25 o 
  -4  12   7       13.09       11.54      2.15 o 
  -3  12   7      210.34      199.14      5.80 o 
  -2  12   7      145.23      119.49      4.82 o 
  -1  12   7     1563.51     1580.41     26.44 o 
   0  12   7       69.62       57.48      4.27 o 
   1  12   7      304.03      278.20      8.23 o 
   2  12   7      384.88      402.17     10.24 o 
   3  12   7      254.87      256.99      9.08 o 
   4  12   7       52.24       57.02      4.39 o 
   5  12   7        1.58        0.76      2.41 o 
 -11  13   7       21.60       33.94      4.67 o 
 -10  13   7       10.84       11.12      3.17 o 
  -9  13   7       11.38       12.71      3.00 o 
  -8  13   7        6.47        8.31      2.82 o 
  -7  13   7        8.27        7.43      3.20 o 
  -6  13   7        1.64        0.81      2.22 o 
  -5  13   7        7.38        9.01      2.67 o 
  -4  13   7        0.98        1.08      2.14 o 
  -3  13   7        0.39        0.92      2.22 o 
  -2  13   7      334.94      332.49     10.69 o 
  -1  13   7        1.86        1.48      2.35 o 
   0  13   7      421.16      418.35     12.04 o 
   1  13   7      129.19      126.84      6.19 o 
   2  13   7      128.45      134.91      5.87 o 
   3  13   7        0.07        2.36      2.51 o 
   4  13   7        2.86        5.44      2.48 o 
   5  13   7        1.07        1.74      2.77 o 
 -10  14   7        1.92        3.49      3.36 o 
  -9  14   7       65.66       69.18      5.01 o 
  -8  14   7      895.98      926.35     18.19 o 
  -7  14   7       10.26        8.63      2.81 o 
  -6  14   7      135.33      139.52      6.24 o 
  -5  14   7      399.17      381.27     10.05 o 
  -4  14   7       38.24       32.26      3.89 o 
  -3  14   7      230.24      231.85      7.98 o 
  -2  14   7      331.94      327.12      9.54 o 
  -1  14   7      619.62      652.93     13.98 o 
   0  14   7       37.67       33.79      3.91 o 
   1  14   7      192.20      192.30      7.13 o 
   2  14   7      155.65      155.23      6.41 o 
   3  14   7       44.49       41.00      3.72 o 
   4  14   7       16.28       16.00      3.37 o 
 -10  15   7      216.67      214.90     21.75 o 
  -9  15   7       32.32       33.25      4.10 o 
  -8  15   7      270.40      268.01      8.33 o 
  -7  15   7       17.66       15.08      3.42 o 
  -6  15   7      212.51      204.57      9.35 o 
  -5  15   7       30.33       24.73      3.27 o 
  -4  15   7       55.30       48.76      3.97 o 
  -3  15   7      724.51      712.74     11.89 o 
  -2  15   7       11.68        6.03      2.44 o 
  -1  15   7        5.92        5.47      2.53 o 
   0  15   7      535.35      551.65     11.76 o 
   1  15   7       85.31       91.54      5.25 o 
   2  15   7       55.96       52.37      3.95 o 
   3  15   7       37.37       33.72      3.65 o 
  -9  16   7      177.06      178.58      8.29 o 
  -8  16   7      192.06      214.16      7.83 o 
  -7  16   7       19.60       23.41      3.48 o 
  -6  16   7        8.89        5.16      2.61 o 
  -5  16   7        6.10        2.57      2.66 o 
  -4  16   7      432.05      420.18     10.45 o 
  -3  16   7       78.85       79.78      5.05 o 
  -2  16   7        2.60        3.89      2.22 o 
  -1  16   7        2.41        3.32      2.61 o 
   0  16   7        5.06        6.94      2.84 o 
   1  16   7        0.15        0.40      2.27 o 
   2  16   7        0.04        0.59      2.51 o 
   3  16   7       10.56        8.82      3.10 o 
  -8  17   7        7.56        6.17      3.66 o 
  -7  17   7      319.76      351.44     14.16 o 
  -6  17   7      251.92      261.10      7.99 o 
  -5  17   7        0.21       -0.46      2.34 o 
  -4  17   7       36.86       32.78      3.86 o 
  -3  17   7      278.87      293.74      7.79 o 
  -2  17   7       85.32       86.87      4.45 o 
  -1  17   7      780.64      832.57     12.95 o 
   0  17   7        7.09        7.56      2.75 o 
   1  17   7        3.49        4.92      2.71 o 
  -6  18   7       27.25       28.43      7.28 o 
  -5  18   7      269.24      297.91     10.21 o 
  -4  18   7      118.91      116.05      8.10 o 
  -3  18   7       85.03       87.06      5.16 o 
  -2  18   7       16.38       11.72      3.35 o 
  -1  18   7       81.70       71.55      4.67 o 
   0  18   7        0.33       -1.63      2.43 o 
 -14   0   8      156.34      170.14     19.20 o 
 -13   0   8     1178.49     1234.24     47.92 o 
 -12   0   8     1629.96     1706.89     57.53 o 
 -11   0   8      125.14      103.39     11.97 o 
 -10   0   8      238.64      256.17     15.77 o 
  -9   0   8     1430.35     1413.60     32.89 o 
  -8   0   8      185.01      137.38      6.14 o 
  -7   0   8      996.82      903.70     24.03 o 
  -6   0   8      131.50      142.67      4.30 o 
  -5   0   8     1667.72     1745.03     22.31 o 
  -4   0   8     3635.38     3547.10     60.57 o 
  -3   0   8     2355.17     2307.47     51.81 o 
  -2   0   8     6834.24     6837.27     78.69 o 
  -1   0   8       47.51       51.47      2.79 o 
   0   0   8     1673.51     1708.08     20.99 o 
   1   0   8     1448.57     1508.64     23.32 o 
   2   0   8       61.90       56.61      4.13 o 
   3   0   8        0.16        1.02      1.98 o 
   4   0   8        5.79        6.19      3.30 o 
   5   0   8       42.38       30.22      5.98 o 
   6   0   8      790.13      852.64     25.47 o 
   7   0   8       19.51       15.14      6.14 o 
 -14   1   8       28.31       24.99      5.19 o 
 -13   1   8        0.16        4.39      4.81 o 
 -12   1   8        0.07       -2.89      3.93 o 
 -11   1   8      529.51      533.13     22.79 o 
 -10   1   8      306.88      328.32     10.70 o 
  -9   1   8       79.27       90.21      4.34 o 
  -8   1   8      199.28      184.17      5.04 o 
  -7   1   8       70.79       68.02      2.52 o 
  -6   1   8      982.81     1022.84     10.87 o 
  -5   1   8      201.73      201.18      3.02 o 
  -4   1   8      384.39      390.50      7.22 o 
  -3   1   8        8.05        8.09      1.43 o 
  -2   1   8      105.03      104.52      3.09 o 
  -1   1   8       79.17       66.88      2.03 o 
   0   1   8      201.80      168.94      3.20 o 
   1   1   8      567.54      573.24      8.52 o 
   2   1   8      112.62      107.16      3.51 o 
   3   1   8        1.55        2.92      1.76 o 
   4   1   8       32.47       22.45      3.02 o 
   5   1   8       76.31       72.45      5.24 o 
   6   1   8      103.09       91.13      6.32 o 
   7   1   8        4.49       -0.32      3.82 o 
 -14   2   8      113.65      135.42      9.80 o 
 -13   2   8       58.22       61.91      8.78 o 
 -12   2   8      104.09      110.89      9.48 o 
 -11   2   8      264.07      287.19     12.96 o 
 -10   2   8      122.82      106.01      5.65 o 
  -9   2   8     1677.75     1667.04     24.53 o 
  -8   2   8      331.90      262.70      5.63 o 
  -7   2   8      253.15      230.88      5.05 o 
  -6   2   8     1513.29     1483.09     14.18 o 
  -5   2   8     1055.47     1065.36      8.93 o 
  -4   2   8      354.86      332.46      4.66 o 
  -3   2   8     1566.99     1581.32     16.29 o 
  -2   2   8      165.28      171.04      2.78 o 
  -1   2   8      607.41      616.31      8.06 o 
   0   2   8       85.42       94.62      2.66 o 
   1   2   8      830.63      782.69     10.76 o 
   2   2   8       16.82       11.70      1.90 o 
   3   2   8        6.71        2.60      1.77 o 
   4   2   8       59.66       55.71      4.07 o 
   5   2   8      486.32      506.12     11.46 o 
   6   2   8       90.70       94.00      6.35 o 
   7   2   8        7.79        9.87      4.08 o 
 -14   3   8      409.18      434.08     12.63 o 
 -13   3   8       11.89        7.99      5.04 o 
 -12   3   8       44.48       44.45     15.23 o 
 -11   3   8     1195.45     1207.99     30.77 o 
 -10   3   8      175.96      148.30      9.89 o 
  -9   3   8       10.62       12.34      2.22 o 
  -8   3   8      105.95      129.75      3.53 o 
  -7   3   8     1889.91     1723.57     20.08 o 
  -6   3   8       59.42       47.26      1.66 o 
  -5   3   8        1.44        1.81      0.67 o 
  -4   3   8     2987.69     3014.02     22.25 o 
  -3   3   8       64.03       68.23      1.88 o 
  -2   3   8        9.18        8.25      0.89 o 
  -1   3   8       91.59       97.95      2.38 o 
   0   3   8       78.94       70.27      2.62 o 
   1   3   8        3.86        1.56      1.12 o 
   2   3   8        0.61        2.01      1.47 o 
   3   3   8      820.32      828.37     14.54 o 
   4   3   8      276.84      261.32      8.75 o 
   5   3   8       26.23       16.93      3.09 o 
   6   3   8      204.66      202.97      9.48 o 
   7   3   8       68.68       62.24      5.93 o 
 -14   4   8       20.03        9.83      3.94 o 
 -13   4   8        0.04        1.56      4.70 o 
 -12   4   8      128.43      133.26     11.89 o 
 -11   4   8        8.84        8.87      3.61 o 
 -10   4   8        1.26        1.04      2.29 o 
  -9   4   8        1.15        3.58      1.66 o 
  -8   4   8      299.77      272.33      8.46 o 
  -7   4   8       11.92        2.37      1.19 o 
  -6   4   8      969.44      980.33     10.51 o 
  -5   4   8      113.70      110.94      2.30 o 
  -4   4   8       97.65      107.47      3.16 o 
  -3   4   8       38.43       44.40      1.56 o 
  -2   4   8       25.76       16.13      1.35 o 
  -1   4   8      104.23       99.43      2.61 o 
   0   4   8       30.00       35.45      2.18 o 
   1   4   8       10.21       11.02      1.69 o 
   2   4   8       27.70       29.99      2.55 o 
   3   4   8      277.10      260.46      7.81 o 
   4   4   8      155.31      149.68      6.69 o 
   5   4   8       33.21       27.34      3.99 o 
   6   4   8        3.26        0.84      3.00 o 
   7   4   8        3.80        4.56      3.92 o 
 -14   5   8      200.29      188.80     13.09 o 
 -13   5   8        2.38        2.02      4.89 o 
 -12   5   8      108.20      103.18      9.61 o 
 -11   5   8      205.04      201.23     10.37 o 
 -10   5   8       11.33        4.20      2.63 o 
  -9   5   8      193.40      173.43      5.32 o 
  -8   5   8      415.63      407.26      7.82 o 
  -7   5   8     2402.12     2402.08     25.52 o 
  -6   5   8      824.82      837.34     10.11 o 
  -5   5   8      272.36      271.20      4.11 o 
  -4   5   8     1700.43     1694.08     14.75 o 
  -3   5   8        5.32        4.08      0.84 o 
  -2   5   8      194.05      203.24      3.48 o 
  -1   5   8      603.45      584.48      8.01 o 
   0   5   8       95.93       93.53      3.13 o 
   1   5   8      247.89      235.65      5.23 o 
   2   5   8        7.93        7.21      1.68 o 
   3   5   8     1232.52     1255.10     19.44 o 
   4   5   8      157.77      136.65      6.49 o 
   5   5   8       14.52       14.45      3.54 o 
   6   5   8      167.12      157.76      7.20 o 
   7   5   8        5.16        2.56      3.22 o 
 -13   6   8       10.77       24.27      6.77 o 
 -12   6   8      119.26      122.80     18.01 o 
 -11   6   8       19.37       11.92      4.11 o 
 -10   6   8      255.62      273.88      8.69 o 
  -9   6   8     1156.70     1111.91     18.03 o 
  -8   6   8      129.27      128.29      6.37 o 
  -7   6   8       13.47       16.45      1.95 o 
  -6   6   8     1365.61     1338.94     14.91 o 
  -5   6   8      679.49      659.88      8.24 o 
  -4   6   8     1095.59     1016.20     11.18 o 
  -3   6   8      661.99      676.32      8.85 o 
  -2   6   8       58.96       83.50      3.55 o 
  -1   6   8      821.33      821.43     11.33 o 
   0   6   8       60.33       55.60      3.17 o 
   1   6   8      125.90      127.31      4.47 o 
   2   6   8       21.40       19.13      2.78 o 
   3   6   8       85.17       73.35      5.17 o 
   4   6   8      426.07      422.83     11.42 o 
   5   6   8       60.37       73.33      5.96 o 
   6   6   8       26.95       19.81      4.52 o 
 -13   7   8       14.50       18.37      4.84 o 
 -12   7   8       59.26       76.31      8.90 o 
 -11   7   8      286.07      287.78     10.83 o 
 -10   7   8      368.09      372.92     14.84 o 
  -9   7   8       76.28       73.43      4.91 o 
  -8   7   8       57.09       50.19      3.46 o 
  -7   7   8       88.52       80.20      3.60 o 
  -6   7   8     1482.87     1506.71     16.72 o 
  -5   7   8       36.29       40.80      2.19 o 
  -4   7   8      539.46      493.80      7.40 o 
  -3   7   8      355.19      317.98      5.71 o 
  -2   7   8        4.95        2.09      1.20 o 
  -1   7   8      637.76      649.43      9.95 o 
   0   7   8      350.70      355.85      6.87 o 
   1   7   8      125.15      125.55      4.51 o 
   2   7   8       21.59       18.54      2.89 o 
   3   7   8       89.93       81.88      8.24 o 
   4   7   8       15.15       12.97      4.04 o 
   5   7   8        0.27       -0.87      3.11 o 
   6   7   8       98.00       90.04      7.12 o 
 -13   8   8      407.54      448.11     19.64 o 
 -12   8   8     1036.53      992.93     42.25 o 
 -11   8   8       66.83       61.24      5.98 o 
 -10   8   8      312.97      305.65      9.66 o 
  -9   8   8      650.18      653.00     14.11 o 
  -8   8   8        0.09        1.34      1.72 o 
  -7   8   8      240.63      216.47      5.81 o 
  -6   8   8      595.31      605.16      8.97 o 
  -5   8   8       16.05       13.81      1.75 o 
  -4   8   8      157.53      162.90      6.00 o 
  -3   8   8     1458.75     1277.29     15.18 o 
  -2   8   8     2800.94     2794.39     28.62 o 
  -1   8   8       18.62       19.32      1.95 o 
   0   8   8      429.48      427.57      7.88 o 
   1   8   8      392.18      396.37      7.90 o 
   2   8   8       58.35       57.84      4.39 o 
   3   8   8        1.13        3.80      2.52 o 
   4   8   8        0.83        1.44      2.70 o 
   5   8   8        5.72        2.01      3.30 o 
   6   8   8      660.49      708.83     17.06 o 
 -13   9   8        1.46        2.35      3.51 o 
 -12   9   8       15.28       18.07      6.15 o 
 -11   9   8      158.13      155.43      8.67 o 
 -10   9   8      176.37      204.43     15.36 o 
  -9   9   8       40.44       37.27      4.19 o 
  -8   9   8        5.30        2.68      2.19 o 
  -7   9   8       12.54       11.92      2.11 o 
  -6   9   8       36.74       28.85      2.35 o 
  -5   9   8      449.94      434.87      7.46 o 
  -4   9   8      417.17      421.58      7.35 o 
  -3   9   8        5.62        7.12      1.58 o 
  -2   9   8       52.52       61.47      2.98 o 
  -1   9   8      305.27      315.44      6.64 o 
   0   9   8      156.05      166.29      4.94 o 
   1   9   8      197.07      197.29     10.23 o 
   2   9   8      398.67      407.37     10.08 o 
   3   9   8        1.04        3.99      2.51 o 
   4   9   8        1.47        1.18      2.94 o 
   5   9   8       55.60       47.36      5.25 o 
   6   9   8        1.99       -0.76      3.44 o 
 -12  10   8        4.12        7.41      3.83 o 
 -11  10   8      356.40      359.74     17.27 o 
 -10  10   8       46.08       42.30      5.35 o 
  -9  10   8     2060.15     2168.22     33.18 o 
  -8  10   8       40.53       31.28      3.76 o 
  -7  10   8       20.13       13.79      3.70 o 
  -6  10   8      210.46      209.93      5.35 o 
  -5  10   8       51.99       44.24      2.96 o 
  -4  10   8       59.78       60.24      3.79 o 
  -3  10   8       22.39       13.28      1.97 o 
  -2  10   8      541.24      560.77      9.43 o 
  -1  10   8      180.58      174.45      6.14 o 
   0  10   8       56.71       51.03      3.76 o 
   1  10   8      410.62      387.19      9.09 o 
   2  10   8       47.45       47.38      4.05 o 
   3  10   8       18.76       10.46      3.03 o 
   4  10   8       89.40       87.26      6.13 o 
   5  10   8      289.93      288.31     10.50 o 
 -12  11   8        7.07        5.38      3.96 o 
 -11  11   8      723.71      745.46     19.11 o 
 -10  11   8       79.61       72.15      6.62 o 
  -9  11   8       51.24       48.79      5.11 o 
  -8  11   8       76.88       71.82      8.78 o 
  -7  11   8      356.70      370.30     13.25 o 
  -6  11   8      385.25      368.67      9.68 o 
  -5  11   8       30.43       25.07      3.07 o 
  -4  11   8     2021.43     1987.39     23.82 o 
  -3  11   8       54.65       43.77      3.46 o 
  -2  11   8        1.04        4.02      2.14 o 
  -1  11   8       20.50       17.40      2.67 o 
   0  11   8       58.06       58.32      4.20 o 
   1  11   8        0.11        0.22      2.10 o 
   2  11   8       61.56       54.33      4.46 o 
   3  11   8      209.67      218.74      8.00 o 
   4  11   8       43.47       29.25      4.27 o 
   5  11   8       40.68       41.42      4.55 o 
 -11  12   8       11.20       10.50      3.65 o 
 -10  12   8       20.10       17.72      4.49 o 
  -9  12   8       38.09       39.52      5.21 o 
  -8  12   8       97.37       90.08      8.19 o 
  -7  12   8      127.17      116.69      6.68 o 
  -6  12   8      116.95      100.94      8.07 o 
  -5  12   8        1.71        2.43      3.01 o 
  -4  12   8      414.49      383.41      9.68 o 
  -3  12   8      225.40      231.29      7.64 o 
  -2  12   8       32.61       31.43      4.13 o 
  -1  12   8      243.27      239.19      8.10 o 
   0  12   8       19.54       19.91      3.04 o 
   1  12   8        1.28        0.58      2.24 o 
   2  12   8        0.85        1.51      2.54 o 
   3  12   8        8.10        6.43      3.12 o 
   4  12   8       36.63       31.11      4.44 o 
 -11  13   8       73.40       74.45      9.71 o 
 -10  13   8       34.43       27.27      5.31 o 
  -9  13   8      107.18      101.90      7.78 o 
  -8  13   8      200.88      177.54     10.92 o 
  -7  13   8     1439.34     1514.44     26.20 o 
  -6  13   8        2.13       -0.55      2.52 o 
  -5  13   8      318.55      318.23     12.86 o 
  -4  13   8      294.04      266.47      8.45 o 
  -3  13   8       91.23       74.96      5.14 o 
  -2  13   8       19.63       16.14      3.97 o 
  -1  13   8      122.11      105.59      6.05 o 
   0  13   8        0.57        0.06      2.40 o 
   1  13   8      623.39      648.90     13.81 o 
   2  13   8       71.67       69.51      5.19 o 
   3  13   8      959.05     1010.07     17.91 o 
   4  13   8        6.40        5.16      3.23 o 
 -10  14   8      108.63      110.08      7.22 o 
  -9  14   8      566.57      606.05     21.83 o 
  -8  14   8       39.77       27.89      4.99 o 
  -7  14   8       17.98       15.25      4.11 o 
  -6  14   8      549.48      560.81     14.18 o 
  -5  14   8       96.97      101.30      5.96 o 
  -4  14   8       56.02       57.27      4.72 o 
  -3  14   8       17.42       14.41      3.86 o 
  -2  14   8       43.62       43.30      4.40 o 
  -1  14   8        2.20        1.48      2.64 o 
   0  14   8        2.46        1.65      2.87 o 
   1  14   8       16.81       12.09      3.17 o 
   2  14   8       32.45       18.00      3.63 o 
   3  14   8        0.04       -0.80      2.70 o 
  -9  15   8       74.16       81.23      7.79 o 
  -8  15   8       17.72        8.79      4.26 o 
  -7  15   8       11.82        6.91      3.95 o 
  -6  15   8      915.08      969.80     22.60 o 
  -5  15   8        1.52        0.57      2.69 o 
  -4  15   8      276.47      278.32      9.59 o 
  -3  15   8      106.09      102.94      8.31 o 
  -2  15   8       80.76       70.39      5.69 o 
  -1  15   8      543.30      570.57     31.46 o 
   0  15   8      249.22      259.05      9.82 o 
   1  15   8        0.03        4.59      3.13 o 
   2  15   8      133.20      132.89      6.26 o 
  -8  16   8        7.68       10.26      3.85 o 
  -7  16   8        0.38        0.72      3.27 o 
  -6  16   8       72.20       74.69      8.75 o 
  -5  16   8       24.88       21.27      3.95 o 
  -4  16   8      158.05      171.88      8.02 o 
  -3  16   8        8.93        7.70      3.41 o 
  -2  16   8      309.11      318.22     10.44 o 
  -1  16   8        5.23        9.08      3.50 o 
   0  16   8       39.27       35.86      7.58 o 
   1  16   8      309.74      338.39     10.57 o 
  -7  17   8       16.25        9.07      3.81 o 
  -6  17   8        0.04        3.60      3.14 o 
  -5  17   8       44.66       37.07      4.95 o 
  -4  17   8       47.59       59.64      4.93 o 
  -3  17   8        4.45        4.60      3.36 o 
  -2  17   8        0.19        2.28      2.59 o 
  -1  17   8      142.71      136.10      7.69 o 
   0  17   8        3.01       -0.32      3.06 o 
  -5  18   8        7.20        6.88      3.34 o 
  -4  18   8        8.28        4.59      3.24 o 
  -3  18   8       10.41        9.73      3.46 o 
  -2  18   8      298.47      316.47     10.43 o 
 -14   1   9       73.78       80.84     10.24 o 
 -13   1   9        0.00        3.19      4.23 o 
 -12   1   9      801.64      805.38     24.30 o 
 -11   1   9       22.56       25.85      5.06 o 
 -10   1   9      429.38      403.58     23.21 o 
  -9   1   9      453.69      445.18      9.77 o 
  -8   1   9      561.26      618.77     10.20 o 
  -7   1   9      696.66      682.25      9.75 o 
  -6   1   9      211.92      222.25      3.50 o 
  -5   1   9     2310.04     2293.85     36.91 o 
  -4   1   9     1461.17     1465.45     21.54 o 
  -3   1   9      235.01      225.40      6.95 o 
  -2   1   9      367.40      367.29      5.24 o 
  -1   1   9        0.69        0.22      1.24 o 
   0   1   9      617.71      619.25      9.26 o 
   1   1   9       52.32       49.14      2.67 o 
   2   1   9     1524.32     1544.08     23.24 o 
   3   1   9      240.63      229.42      7.27 o 
   4   1   9        0.01       -0.71      2.31 o 
   5   1   9       79.73       90.96      6.61 o 
   6   1   9       16.85       14.35      4.32 o 
 -14   2   9      150.10      140.43     12.22 o 
 -13   2   9      207.48      208.90     15.41 o 
 -12   2   9      559.40      576.76     41.76 o 
 -11   2   9      113.51      103.19      8.24 o 
 -10   2   9     1077.15     1064.94     23.02 o 
  -9   2   9       53.13       44.51      3.86 o 
  -8   2   9       29.88       17.38      1.82 o 
  -7   2   9      752.77      711.71      9.13 o 
  -6   2   9       81.77       80.00      2.86 o 
  -5   2   9      941.38      966.02     13.68 o 
  -4   2   9      255.47      255.44      8.07 o 
  -3   2   9        1.04       -0.24      1.49 o 
  -2   2   9     2648.28     2703.28     25.03 o 
  -1   2   9     1279.39     1265.64     15.31 o 
   0   2   9     1819.85     1820.14     18.48 o 
   1   2   9       95.85       90.53      3.65 o 
   2   2   9      145.84      152.78      6.33 o 
   3   2   9       61.38       66.66      4.70 o 
   4   2   9      262.43      275.44      8.38 o 
   5   2   9      191.91      170.73     11.98 o 
   6   2   9        0.06        4.84      3.86 o 
 -14   3   9        0.72        4.14      5.42 o 
 -13   3   9      340.33      364.98     16.57 o 
 -12   3   9      253.17      253.25     22.25 o 
 -11   3   9        6.17        1.20      3.20 o 
 -10   3   9       31.42       26.15      4.14 o 
  -9   3   9       81.85       88.68      4.06 o 
  -8   3   9       78.38       73.89      4.22 o 
  -7   3   9      101.24      125.81      3.36 o 
  -6   3   9       10.64        9.57      1.42 o 
  -5   3   9     2311.35     2327.13     21.11 o 
  -4   3   9       83.11       78.56      3.15 o 
  -3   3   9       60.14       59.54      2.13 o 
  -2   3   9      510.47      512.25      7.76 o 
  -1   3   9      391.78      387.07      6.05 o 
   0   3   9        7.25        3.16      1.31 o 
   1   3   9       83.88       84.34      3.61 o 
   2   3   9       23.77       18.08      2.87 o 
   3   3   9      417.25      433.98     10.47 o 
   4   3   9      134.74      141.05      8.54 o 
   5   3   9       37.37       33.42      4.00 o 
   6   3   9        0.00        3.78      3.73 o 
 -14   4   9      390.98      410.51     19.23 o 
 -13   4   9      671.85      625.17     22.52 o 
 -12   4   9       20.16       29.52      7.03 o 
 -11   4   9      107.47       87.01      6.94 o 
 -10   4   9      362.17      323.19     10.19 o 
  -9   4   9     1301.42     1272.62     18.71 o 
  -8   4   9      413.77      404.94      7.51 o 
  -7   4   9      298.62      320.85      5.98 o 
  -6   4   9       42.69       36.35      2.94 o 
  -5   4   9     3809.98     3802.95     35.34 o 
  -4   4   9      760.41      742.87      8.62 o 
  -3   4   9     2290.80     2273.63     25.51 o 
  -2   4   9       13.60       11.33      1.96 o 
  -1   4   9      666.01      630.29     10.21 o 
   0   4   9       36.05       35.65      2.38 o 
   1   4   9      369.30      370.17      7.87 o 
   2   4   9       39.54       32.15      3.46 o 
   3   4   9      424.19      441.29     10.66 o 
   4   4   9        0.53       -1.04      2.73 o 
   5   4   9      169.79      173.83      7.32 o 
   6   4   9        7.10        6.84      3.75 o 
 -13   5   9       11.69       14.98      9.92 o 
 -12   5   9       50.16       32.89      6.22 o 
 -11   5   9      110.31      117.66      8.17 o 
 -10   5   9        0.10       -0.82      2.31 o 
  -9   5   9       31.90       29.32      3.21 o 
  -8   5   9      102.88      101.32      3.86 o 
  -7   5   9      192.78      209.37      6.02 o 
  -6   5   9      150.70      136.10      3.44 o 
  -5   5   9      892.18      925.10     11.66 o 
  -4   5   9       27.34       25.70      1.63 o 
  -3   5   9       58.39       53.97      2.30 o 
  -2   5   9     1717.14     1722.36     19.33 o 
  -1   5   9        2.67        3.91      1.28 o 
   0   5   9       34.14       29.77      2.20 o 
   1   5   9        0.29        0.67      1.39 o 
   2   5   9        3.80        2.49      2.32 o 
   3   5   9        2.36        4.22      2.62 o 
   4   5   9      409.74      429.01     11.25 o 
   5   5   9       87.07       91.04      6.40 o 
   6   5   9       15.22        8.43      4.03 o 
 -13   6   9       39.36       37.24      7.33 o 
 -12   6   9      199.62      197.05     12.47 o 
 -11   6   9      211.72      194.16     15.02 o 
 -10   6   9     1633.32     1691.84     29.73 o 
  -9   6   9        0.54        1.09      2.21 o 
  -8   6   9       73.36       69.73      3.48 o 
  -7   6   9       37.23       40.98      2.62 o 
  -6   6   9      559.24      506.13      7.87 o 
  -5   6   9       79.27       85.01      4.27 o 
  -4   6   9        4.16        2.55      1.04 o 
  -3   6   9      340.90      322.46      5.57 o 
  -2   6   9      813.46      776.94     10.81 o 
  -1   6   9      424.00      436.72      7.75 o 
   0   6   9      631.64      618.93     11.58 o 
   1   6   9        6.21        6.98      2.32 o 
   2   6   9        5.08        3.35      2.43 o 
   3   6   9      360.02      356.25     10.54 o 
   4   6   9       37.64       34.14      4.62 o 
   5   6   9        0.04       -1.33      3.37 o 
 -13   7   9        4.16        5.08      5.15 o 
 -12   7   9      194.17      181.61     12.29 o 
 -11   7   9       26.22       21.15      4.64 o 
 -10   7   9       87.09       80.26      5.43 o 
  -9   7   9       40.76       37.18      3.87 o 
  -8   7   9      372.83      366.30      8.42 o 
  -7   7   9      819.89      809.62     12.31 o 
  -6   7   9        5.78        4.00      1.42 o 
  -5   7   9      484.18      508.36      8.12 o 
  -4   7   9      132.80      150.09      3.89 o 
  -3   7   9       72.97       69.21      3.38 o 
  -2   7   9      340.71      341.41      6.39 o 
  -1   7   9       47.07       48.04      2.87 o 
   0   7   9      316.43      323.97      7.15 o 
   1   7   9       10.30        7.93      2.58 o 
   2   7   9      344.14      343.68      9.80 o 
   3   7   9      125.92      120.56      6.79 o 
   4   7   9       12.91        6.55      3.41 o 
   5   7   9      315.78      369.92     21.94 o 
 -13   8   9        2.11       -2.27      5.10 o 
 -12   8   9       56.62       34.40      6.80 o 
 -11   8   9       41.56       24.71      6.36 o 
 -10   8   9       97.28      100.51      6.15 o 
  -9   8   9       62.03       65.72      5.03 o 
  -8   8   9       51.74       55.44      4.88 o 
  -7   8   9        8.11        6.58      1.87 o 
  -6   8   9      136.80      135.78      4.31 o 
  -5   8   9      184.48      170.80      4.65 o 
  -4   8   9      177.35      175.57      4.97 o 
  -3   8   9       73.43       62.09      2.97 o 
  -2   8   9        2.14        2.86      1.50 o 
  -1   8   9       83.82       79.16      3.59 o 
   0   8   9      124.37      110.96      5.55 o 
   1   8   9       24.57       17.40      3.09 o 
   2   8   9        1.87        0.40      2.36 o 
   3   8   9      103.49       89.03      6.18 o 
   4   8   9       42.56       28.81      5.94 o 
   5   8   9        8.18        3.98      4.12 o 
 -12   9   9      602.29      650.24     23.28 o 
 -11   9   9        3.02        3.80      3.51 o 
 -10   9   9       76.05       66.64      6.03 o 
  -9   9   9      523.19      527.79     12.74 o 
  -8   9   9     1802.56     1793.99     27.75 o 
  -7   9   9      181.20      180.06      6.81 o 
  -6   9   9      239.13      220.57      5.70 o 
  -5   9   9      231.65      216.62      5.52 o 
  -4   9   9      224.00      232.58      5.49 o 
  -3   9   9      285.82      257.62      5.83 o 
  -2   9   9      138.15      137.43      4.53 o 
  -1   9   9       34.80       32.41      3.41 o 
   0   9   9      769.97      778.29     13.41 o 
   1   9   9       42.15       50.91      4.71 o 
   2   9   9      892.33      957.32     17.28 o 
   3   9   9        9.60        8.39      3.22 o 
   4   9   9      176.17      157.75      8.47 o 
 -12  10   9      234.08      235.47     12.83 o 
 -11  10   9       48.75       42.40      6.30 o 
 -10  10   9      376.77      380.86     12.50 o 
  -9  10   9       73.12       78.17      6.21 o 
  -8  10   9       32.13       23.49      3.57 o 
  -7  10   9      152.88      142.81      6.58 o 
  -6  10   9        0.66        1.58      2.15 o 
  -5  10   9       38.20       36.54      3.81 o 
  -4  10   9       22.80       16.58      2.52 o 
  -3  10   9       63.02       61.59      3.95 o 
  -2  10   9     1032.03     1044.56     17.75 o 
  -1  10   9      207.69      200.82      6.91 o 
   0  10   9      509.27      521.96     10.83 o 
   1  10   9        6.77        4.88      2.44 o 
   2  10   9        4.84        4.09      2.68 o 
   3  10   9      129.87      117.37      6.75 o 
   4  10   9      133.13      127.70      8.05 o 
 -12  11   9       28.24       19.03      5.20 o 
 -11  11   9        7.16        5.15      3.82 o 
 -10  11   9      106.36      116.26     10.41 o 
  -9  11   9      131.52      126.24      7.75 o 
  -8  11   9       31.56       30.64      4.07 o 
  -7  11   9      359.61      375.14     10.52 o 
  -6  11   9      151.52      157.75      7.13 o 
  -5  11   9      784.08      771.75     16.23 o 
  -4  11   9        4.89        5.17      2.37 o 
  -3  11   9      401.87      416.75      9.59 o 
  -2  11   9      171.62      162.80      6.41 o 
  -1  11   9      195.24      191.94      8.99 o 
   0  11   9       10.13        8.96      2.57 o 
   1  11   9      462.04      477.64     11.09 o 
   2  11   9       17.24       13.69      3.22 o 
   3  11   9      178.85      203.80      8.28 o 
   4  11   9       34.55       32.88      4.95 o 
 -11  12   9      102.88      106.86      8.40 o 
 -10  12   9       45.68       40.00      5.69 o 
  -9  12   9       80.16       77.95      6.79 o 
  -8  12   9      119.62      120.26     10.40 o 
  -7  12   9      590.46      601.26     30.87 o 
  -6  12   9        2.93        4.41      2.72 o 
  -5  12   9      407.04      405.55     10.14 o 
  -4  12   9        5.44        5.52      2.47 o 
  -3  12   9     1392.92     1425.87     21.03 o 
  -2  12   9      242.76      258.03      9.74 o 
  -1  12   9      251.56      249.06      8.46 o 
   0  12   9      706.63      732.30     16.31 o 
   1  12   9      132.60      135.37      6.59 o 
   2  12   9        0.97       -0.91      2.80 o 
   3  12   9       11.65        8.92      3.53 o 
 -10  13   9        8.84       10.40      4.47 o 
  -9  13   9        0.00       -0.26      3.38 o 
  -8  13   9      354.64      351.35     13.04 o 
  -7  13   9       79.72       61.70      6.08 o 
  -6  13   9       56.98       59.27      5.41 o 
  -5  13   9       73.51       88.51      5.59 o 
  -4  13   9       25.31       19.14      3.57 o 
  -3  13   9      175.02      157.58      6.90 o 
  -2  13   9       34.40       27.51      3.60 o 
  -1  13   9       40.86       37.77      4.16 o 
   0  13   9       29.03       23.14      3.77 o 
   1  13   9        0.19        5.09      2.96 o 
   2  13   9        3.65        2.12      3.05 o 
 -10  14   9      561.23      573.91     25.14 o 
  -9  14   9       24.08       20.63      5.03 o 
  -8  14   9       80.10       66.59      6.58 o 
  -7  14   9      267.13      268.30     11.05 o 
  -6  14   9       17.48       19.55      4.83 o 
  -5  14   9       23.30       30.25      4.52 o 
  -4  14   9       15.49       17.51      3.45 o 
  -3  14   9      212.17      201.77      8.22 o 
  -2  14   9      115.31       93.55      5.82 o 
  -1  14   9        0.47        3.61      2.90 o 
   0  14   9       65.57       57.77      5.12 o 
   1  14   9       48.23       35.64      4.40 o 
   2  14   9        2.32        2.36      3.41 o 
  -9  15   9        5.65        3.63      4.16 o 
  -8  15   9        1.36       -0.81      3.67 o 
  -7  15   9       17.79       15.72      4.64 o 
  -6  15   9       87.59       97.75      7.07 o 
  -5  15   9      345.88      345.30     10.38 o 
  -4  15   9       35.30       36.52      4.92 o 
  -3  15   9       62.56       54.07      7.60 o 
  -2  15   9      188.66      186.39      7.91 o 
  -1  15   9       41.23       42.72      4.68 o 
   0  15   9       13.01       11.80      3.87 o 
   1  15   9        1.54        1.56      3.50 o 
  -8  16   9       27.77       22.49      5.49 o 
  -7  16   9      133.77      159.25      9.91 o 
  -6  16   9        0.24        1.20      3.59 o 
  -5  16   9        5.98        7.98      3.44 o 
  -4  16   9       77.88       71.59      5.85 o 
  -3  16   9        7.11        3.92      3.38 o 
  -2  16   9       36.52       22.29      4.57 o 
  -1  16   9        0.35       -2.65      2.98 o 
   0  16   9        7.75        9.06      4.46 o 
  -6  17   9      208.50      222.53     11.54 o 
  -5  17   9       47.54       39.73      5.18 o 
  -4  17   9      105.80      113.65      7.43 o 
  -3  17   9       21.34       15.91      4.12 o 
  -2  17   9       48.99       37.98      5.12 o 
 -14   0  10        0.80       -6.00      6.21 o 
 -13   0  10       68.04       93.66     13.62 o 
 -12   0  10      321.99      330.16     20.43 o 
 -11   0  10       19.17        7.74      5.21 o 
 -10   0  10     1876.39     1871.54     55.35 o 
  -9   0  10      559.06      584.01     14.81 o 
  -8   0  10     1050.70     1083.49     21.24 o 
  -7   0  10       31.50       25.84      2.62 o 
  -6   0  10       27.63       29.76      5.55 o 
  -5   0  10        0.30        0.89      3.41 o 
  -4   0  10     6061.35     5967.97    120.38 o 
  -3   0  10      116.80      112.50     10.61 o 
  -2   0  10     1175.14     1193.44     21.04 o 
  -1   0  10       17.78       16.65      2.06 o 
   0   0  10     1051.69     1068.15     28.21 o 
   1   0  10      349.71      351.50     21.34 o 
   2   0  10      527.90      515.96     13.79 o 
   3   0  10        4.90        3.73      3.94 o 
   4   0  10      200.19      211.42     15.70 o 
   5   0  10       10.82       11.10      6.12 o 
 -14   1  10       71.35       86.61     10.06 o 
 -13   1  10      218.38      242.57     20.00 o 
 -12   1  10      191.50      213.51     12.00 o 
 -11   1  10       79.48       48.01      6.02 o 
 -10   1  10       86.05       84.15      5.97 o 
  -9   1  10        8.17       17.30      2.26 o 
  -8   1  10      625.67      663.74      9.71 o 
  -7   1  10      428.81      436.28      8.05 o 
  -6   1  10      190.79      168.92     13.99 o 
  -5   1  10       20.46       17.82      2.80 o 
  -4   1  10      444.23      464.27     10.60 o 
  -3   1  10      131.78      127.81      6.44 o 
  -2   1  10       44.44       45.41      2.21 o 
  -1   1  10        0.13        0.03      0.99 o 
   0   1  10      681.62      686.99      9.39 o 
   1   1  10       94.72       83.12      4.10 o 
   2   1  10      263.27      264.67      8.65 o 
   3   1  10        5.68        6.20      2.63 o 
   4   1  10      103.18      117.32      7.19 o 
   5   1  10       14.39        6.40      3.95 o 
 -14   2  10        4.28        5.02      6.20 o 
 -13   2  10      348.97      345.44     24.25 o 
 -12   2  10      395.20      362.13     31.45 o 
 -11   2  10     1420.50     1448.82     40.35 o 
 -10   2  10       79.09      104.44      6.55 o 
  -9   2  10        2.04        1.26      1.61 o 
  -8   2  10       24.09       17.52      2.19 o 
  -7   2  10      130.16      131.68      4.12 o 
  -6   2  10      187.60      197.46      6.67 o 
  -5   2  10       81.34       86.18      4.75 o 
  -4   2  10        0.38        0.33      2.41 o 
  -3   2  10     2827.71     2822.87     41.45 o 
  -2   2  10       83.13       80.52      2.84 o 
  -1   2  10      287.30      288.81      4.89 o 
   0   2  10        0.13       -0.49      1.38 o 
   1   2  10      191.65      188.25      6.49 o 
   2   2  10       29.50       26.13      4.42 o 
   3   2  10       12.14       13.19      2.80 o 
   4   2  10      373.36      403.10     11.95 o 
   5   2  10      200.26      187.04     13.45 o 
 -14   3  10       23.23       29.93     10.23 o 
 -13   3  10      132.34      124.49     14.57 o 
 -12   3  10        5.36        6.48      4.07 o 
 -11   3  10      164.99      157.16      7.71 o 
 -10   3  10      244.13      237.23      8.42 o 
  -9   3  10      370.20      368.74      7.93 o 
  -8   3  10      667.88      663.06     11.00 o 
  -7   3  10      157.85      128.82      3.49 o 
  -6   3  10      413.98      415.30      6.74 o 
  -5   3  10       11.35       10.62      1.76 o 
  -4   3  10      119.47      112.05      6.45 o 
  -3   3  10      170.99      169.59      3.83 o 
  -2   3  10      111.35      105.59      5.01 o 
  -1   3  10      408.87      392.01      6.61 o 
   0   3  10       31.68       32.63      2.44 o 
   1   3  10      165.09      158.46      6.16 o 
   2   3  10      178.61      174.06      7.55 o 
   3   3  10        7.88        3.71      2.59 o 
   4   3  10      136.20      137.04      6.50 o 
   5   3  10      124.31      145.30      8.32 o 
 -13   4  10        5.46        6.48      4.49 o 
 -12   4  10       10.71        5.97      5.30 o 
 -11   4  10       80.73       80.15      6.72 o 
 -10   4  10        5.16        8.85      3.00 o 
  -9   4  10        6.82        7.11      2.80 o 
  -8   4  10       14.10       12.76      1.82 o 
  -7   4  10       18.41       10.07      1.42 o 
  -6   4  10       65.27       57.90      3.12 o 
  -5   4  10       68.05       61.74      2.46 o 
  -4   4  10       30.15       29.10      3.70 o 
  -3   4  10       57.70       45.80      2.66 o 
  -2   4  10        1.09        2.93      1.79 o 
  -1   4  10      106.23       98.48      3.68 o 
   0   4  10        0.50       -0.28      1.41 o 
   1   4  10        2.21        1.01      2.00 o 
   2   4  10        0.00       -0.34      2.21 o 
   3   4  10       35.58       36.24      4.23 o 
   4   4  10       99.85       87.48      6.13 o 
   5   4  10       23.79       14.71      3.85 o 
 -13   5  10      146.70      132.31     11.17 o 
 -12   5  10      115.17      112.44      9.49 o 
 -11   5  10      465.61      485.44     15.30 o 
 -10   5  10       37.95       34.83      4.24 o 
  -9   5  10      306.37      293.30      9.08 o 
  -8   5  10      466.38      454.82     10.07 o 
  -7   5  10      191.69      177.75      4.45 o 
  -6   5  10      534.92      499.27      7.81 o 
  -5   5  10      575.22      593.10      8.57 o 
  -4   5  10       42.00       42.59      2.07 o 
  -3   5  10      505.90      503.81     11.14 o 
  -2   5  10        0.76       -0.09      1.19 o 
  -1   5  10      675.52      704.87      9.99 o 
   0   5  10       23.27       19.55      2.88 o 
   1   5  10      458.00      465.67     12.75 o 
   2   5  10       24.65       19.63      3.56 o 
   3   5  10        7.26        7.84      2.98 o 
   4   5  10       22.36       14.96      3.94 o 
 -13   6  10      361.58      389.12     17.48 o 
 -12   6  10      231.29      257.54     26.30 o 
 -11   6  10      928.55      943.14     23.13 o 
 -10   6  10        0.96        1.20      2.59 o 
  -9   6  10        1.63        2.52      2.23 o 
  -8   6  10        6.73        6.49      2.25 o 
  -7   6  10        3.48        1.33      1.43 o 
  -6   6  10      174.30      189.42      4.72 o 
  -5   6  10        1.52        1.87      1.15 o 
  -4   6  10       80.84       73.80      3.65 o 
  -3   6  10      652.27      663.19     11.20 o 
  -2   6  10      230.98      209.93      5.10 o 
  -1   6  10      327.07      333.03      6.94 o 
   0   6  10        0.23        0.10      2.05 o 
   1   6  10      267.82      262.51      9.55 o 
   2   6  10      100.03       85.75      6.42 o 
   3   6  10       22.01       24.05      5.14 o 
   4   6  10       71.73       72.67      7.55 o 
 -13   7  10       43.82       45.47     11.75 o 
 -12   7  10        2.28        3.66      3.87 o 
 -11   7  10      160.14      135.43      8.77 o 
 -10   7  10       24.66       19.50      4.82 o 
  -9   7  10       31.04       28.93      4.40 o 
  -8   7  10      903.07      907.64     16.37 o 
  -7   7  10      577.24      578.35      9.79 o 
  -6   7  10      596.25      629.82     10.21 o 
  -5   7  10       22.37       23.27      2.15 o 
  -4   7  10       59.31       53.82      2.64 o 
  -3   7  10       10.27       10.59      1.67 o 
  -2   7  10       97.87       92.78      3.64 o 
  -1   7  10        1.69        4.03      2.11 o 
   0   7  10       47.74       53.47      4.24 o 
   1   7  10       12.15       10.37      3.00 o 
   2   7  10      255.29      262.44      9.21 o 
   3   7  10      188.13      181.57      8.47 o 
   4   7  10       57.02       64.33      6.06 o 
 -12   8  10      149.45      150.80     19.47 o 
 -11   8  10       38.42       39.56      7.32 o 
 -10   8  10      832.70      854.76     19.04 o 
  -9   8  10      347.13      340.12     15.29 o 
  -8   8  10      983.86      996.78     20.03 o 
  -7   8  10        0.07        1.09      2.02 o 
  -6   8  10      157.07      171.95      5.72 o 
  -5   8  10       69.43       70.18      4.63 o 
  -4   8  10     1385.97     1348.61     16.30 o 
  -3   8  10       23.94       22.31      2.21 o 
  -2   8  10      348.95      350.78     13.15 o 
  -1   8  10      213.40      218.92      8.03 o 
   0   8  10      940.05      950.78     17.34 o 
   1   8  10      251.74      243.84      8.57 o 
   2   8  10       24.41       22.24      4.46 o 
   3   8  10        8.30        6.37      3.43 o 
   4   8  10      181.21      191.92     15.79 o 
 -12   9  10       16.24       19.49      5.13 o 
 -11   9  10        5.76        3.68      5.42 o 
 -10   9  10        4.21        3.62      3.21 o 
  -9   9  10      230.73      258.23      9.97 o 
  -8   9  10       42.05       44.19      4.28 o 
  -7   9  10      285.35      277.94     13.39 o 
  -6   9  10      398.03      399.64     10.32 o 
  -5   9  10       17.15       18.22      2.78 o 
  -4   9  10      198.80      201.92      6.62 o 
  -3   9  10       10.52        7.22      2.28 o 
  -2   9  10      169.27      165.24      6.25 o 
  -1   9  10        0.70        1.26      2.22 o 
   0   9  10      249.07      227.11      8.64 o 
   1   9  10        4.02        0.54      2.55 o 
   2   9  10       34.85       42.39      4.82 o 
   3   9  10        8.72        9.72      3.85 o 
 -12  10  10       88.16       81.44     13.46 o 
 -11  10  10      252.90      252.66     11.02 o 
 -10  10  10      103.07       96.71      7.13 o 
  -9  10  10      145.60      126.51      7.47 o 
  -8  10  10      211.51      227.51      9.68 o 
  -7  10  10       17.87       13.77      3.56 o 
  -6  10  10      514.78      492.51     12.00 o 
  -5  10  10       12.47        9.80      2.59 o 
  -4  10  10       63.88       63.91      5.94 o 
  -3  10  10      804.10      776.41     13.88 o 
  -2  10  10       40.33       30.02      3.42 o 
  -1  10  10      272.47      274.22      8.33 o 
   0  10  10        0.72        2.04      2.58 o 
   1  10  10       86.73       85.42      5.75 o 
   2  10  10        0.17        0.06      2.78 o 
   3  10  10       34.98       28.90      5.11 o 
 -11  11  10       99.64      100.61      7.85 o 
 -10  11  10       81.70       74.19      6.74 o 
  -9  11  10      290.97      306.41     11.17 o 
  -8  11  10      607.39      626.59     20.08 o 
  -7  11  10        5.10        2.68      2.91 o 
  -6  11  10      453.65      476.75     12.20 o 
  -5  11  10      198.78      212.03      7.39 o 
  -4  11  10       76.62       63.22      4.62 o 
  -3  11  10      377.78      361.51      9.16 o 
  -2  11  10        5.17        5.83      2.49 o 
  -1  11  10       59.75       53.76      5.59 o 
   0  11  10        0.00        2.36      2.63 o 
   1  11  10        6.50        6.51      3.03 o 
   2  11  10      298.39      295.03     10.03 o 
 -11  12  10       60.98       55.24      6.62 o 
 -10  12  10        0.53        6.86      3.93 o 
  -9  12  10        4.72        7.83      3.63 o 
  -8  12  10       54.35       55.42      5.87 o 
  -7  12  10       28.27       12.76      4.80 o 
  -6  12  10      220.49      203.73     12.26 o 
  -5  12  10      108.53      110.80      8.46 o 
  -4  12  10       20.06       16.83      3.29 o 
  -3  12  10       26.83       26.07      3.62 o 
  -2  12  10       31.39       25.24      3.59 o 
  -1  12  10      163.13      153.39      7.37 o 
   0  12  10       10.99        6.65      3.11 o 
   1  12  10       40.46       23.50      3.98 o 
   2  12  10        1.72        0.71      3.35 o 
 -10  13  10       61.89       53.35      6.59 o 
  -9  13  10      381.41      369.79     13.02 o 
  -8  13  10       66.48       60.53      6.32 o 
  -7  13  10      281.69      280.69     13.89 o 
  -6  13  10      166.09      168.68     18.00 o 
  -5  13  10     1412.45     1505.03     27.83 o 
  -4  13  10      209.06      192.01     10.20 o 
  -3  13  10      260.06      264.01      9.02 o 
  -2  13  10      123.53      112.93      6.22 o 
  -1  13  10      363.60      339.13     10.09 o 
   0  13  10       36.55       34.98      4.96 o 
   1  13  10      138.15      137.20      8.50 o 
  -9  14  10        0.38        2.87      3.94 o 
  -8  14  10       23.29       16.32      4.48 o 
  -7  14  10        1.13        0.78      3.27 o 
  -6  14  10        0.49       -2.68      3.16 o 
  -5  14  10        0.60        5.19      3.06 o 
  -4  14  10        0.03        0.21      2.78 o 
  -3  14  10       51.85       46.39      5.47 o 
  -2  14  10      164.23      138.94      6.95 o 
  -1  14  10       13.65       13.43      3.56 o 
   0  14  10       21.92       19.91      4.11 o 
  -8  15  10      135.53      118.99      8.83 o 
  -7  15  10      466.93      501.98     15.75 o 
  -6  15  10      345.66      353.73     13.00 o 
  -5  15  10       34.55       37.49      4.70 o 
  -4  15  10       34.86       32.38      5.75 o 
  -3  15  10      105.07       85.19      6.30 o 
  -2  15  10       57.27       51.35      6.78 o 
  -1  15  10      223.05      203.72      8.79 o 
  -6  16  10      425.70      480.76     30.89 o 
  -5  16  10        0.48        0.24      3.34 o 
  -4  16  10      174.98      177.85      8.67 o 
  -3  16  10      169.64      179.60      8.73 o 
 -13   1  11       30.86       22.41     12.19 o 
 -12   1  11      194.07      204.12     11.54 o 
 -11   1  11       53.29       51.51      6.09 o 
 -10   1  11      184.51      197.44     11.44 o 
  -9   1  11     1267.65     1284.49     16.78 o 
  -8   1  11        8.71       10.49      1.60 o 
  -7   1  11       17.54       18.56      2.67 o 
  -6   1  11     1199.06     1074.74    131.08 o 
  -5   1  11       32.66       24.14      4.26 o 
  -4   1  11     1341.67     1355.77     24.15 o 
  -3   1  11      516.22      505.78     15.05 o 
  -2   1  11      904.32      887.15     14.05 o 
  -1   1  11        0.75        0.89      1.23 o 
   0   1  11       87.20       90.87      5.33 o 
   1   1  11      230.94      239.52      9.12 o 
   2   1  11       29.07       29.18      3.51 o 
   3   1  11       51.78       54.10      5.45 o 
   4   1  11       86.42       87.35     12.67 o 
 -13   2  11       34.57       33.30      6.32 o 
 -12   2  11      384.77      367.31     15.01 o 
 -11   2  11       11.78        8.01      3.43 o 
 -10   2  11      197.05      184.55      8.92 o 
  -9   2  11      284.12      284.49      9.28 o 
  -8   2  11      516.67      499.69      7.74 o 
  -7   2  11      710.88      714.64     12.03 o 
  -6   2  11        0.51       -0.88      2.94 o 
  -5   2  11      164.33      159.19      7.22 o 
  -4   2  11      523.88      520.98     14.83 o 
  -3   2  11      121.84      112.75      3.70 o 
  -2   2  11      546.51      549.91      9.71 o 
  -1   2  11        0.63        2.65      1.45 o 
   0   2  11        7.26        5.39      2.13 o 
   1   2  11        8.51        6.77      2.57 o 
   2   2  11        0.77        2.18      2.67 o 
   3   2  11      311.00      326.70      9.59 o 
   4   2  11        5.84        6.66      4.22 o 
 -13   3  11      535.03      591.94     39.67 o 
 -12   3  11        7.37        7.96      4.36 o 
 -11   3  11       46.41       48.35      7.90 o 
 -10   3  11       50.99       57.79      4.75 o 
  -9   3  11      224.94      204.96      7.09 o 
  -8   3  11        7.08        8.74      1.58 o 
  -7   3  11      218.73      237.24      9.01 o 
  -6   3  11       77.05       74.82      3.28 o 
  -5   3  11       95.20       97.48      7.85 o 
  -4   3  11      297.18      316.19      7.87 o 
  -3   3  11       97.91       97.02      5.07 o 
  -2   3  11      191.51      197.69      6.87 o 
  -1   3  11      114.06      109.45      4.32 o 
   0   3  11       38.56       37.71      3.55 o 
   1   3  11      280.91      276.74      9.85 o 
   2   3  11      116.19      117.84      6.35 o 
   3   3  11      441.59      452.19     10.74 o 
   4   3  11       30.06       32.94      5.06 o 
 -13   4  11      205.83      193.02     23.93 o 
 -12   4  11      320.63      378.86     16.03 o 
 -11   4  11     1840.19     1886.82     36.45 o 
 -10   4  11     1468.11     1498.83     26.19 o 
  -9   4  11     1235.44     1285.67     22.39 o 
  -8   4  11        3.14        5.09      1.53 o 
  -7   4  11      149.16      135.95      4.35 o 
  -6   4  11       16.27       21.17      3.04 o 
  -5   4  11      187.03      184.87      6.47 o 
  -4   4  11     1281.36     1276.21     16.86 o 
  -3   4  11        1.72        0.31      1.53 o 
  -2   4  11       65.15       67.58      2.85 o 
  -1   4  11     2402.75     2404.47     29.86 o 
   0   4  11      667.77      699.79     13.22 o 
   1   4  11       51.48       52.19      4.75 o 
   2   4  11      142.01      133.65      6.79 o 
   3   4  11       80.89       75.03      6.80 o 
 -13   5  11       42.85       49.38     11.00 o 
 -12   5  11       72.56       60.27     11.09 o 
 -11   5  11       46.16       55.61      6.04 o 
 -10   5  11        0.19       -2.89      2.60 o 
  -9   5  11      140.14      118.58      5.91 o 
  -8   5  11        0.51        1.27      1.81 o 
  -7   5  11      274.66      293.93      6.23 o 
  -6   5  11        7.04        9.37      1.85 o 
  -5   5  11       76.14       81.32      3.64 o 
  -4   5  11      111.68      103.81      4.18 o 
  -3   5  11        3.47        2.78      1.49 o 
  -2   5  11        4.18        4.51      1.61 o 
  -1   5  11       45.47       36.82      3.57 o 
   0   5  11       25.36       18.85      3.17 o 
   1   5  11      102.20       82.66      5.61 o 
   2   5  11      135.80      141.30      8.18 o 
   3   5  11      121.45      127.46      7.61 o 
 -13   6  11        1.65        6.48      5.02 o 
 -12   6  11       75.48       73.02     15.81 o 
 -11   6  11       77.81       71.04     10.48 o 
 -10   6  11       95.23       89.42      6.86 o 
  -9   6  11       18.04       19.67      3.07 o 
  -8   6  11       98.85       88.61      5.21 o 
  -7   6  11      990.42     1007.66     16.53 o 
  -6   6  11      201.25      189.74      4.95 o 
  -5   6  11      116.03      111.46      3.42 o 
  -4   6  11      910.63      936.80     12.87 o 
  -3   6  11       11.53       11.57      1.74 o 
  -2   6  11      178.98      181.67      6.31 o 
  -1   6  11      136.72      127.91      5.82 o 
   0   6  11        0.00        1.87      2.29 o 
   1   6  11       63.98       69.96      7.29 o 
   2   6  11        9.32        8.39      3.25 o 
   3   6  11      193.00      203.06      9.25 o 
 -12   7  11      138.81      126.02     16.62 o 
 -11   7  11      213.23      207.33     10.48 o 
 -10   7  11        7.26        7.35      3.32 o 
  -9   7  11      867.39      866.57     16.42 o 
  -8   7  11       99.59      106.84      5.28 o 
  -7   7  11      290.09      306.00      9.23 o 
  -6   7  11      480.11      496.27     10.30 o 
  -5   7  11      201.77      187.77      5.31 o 
  -4   7  11       31.77       35.55      2.70 o 
  -3   7  11        0.21       -1.44      1.72 o 
  -2   7  11     1087.42     1078.11     16.89 o 
  -1   7  11        6.77        4.94      2.37 o 
   0   7  11        0.13       -0.97      2.33 o 
   1   7  11      359.16      368.27     12.11 o 
   2   7  11       21.31       11.69      3.73 o 
   3   7  11      160.79      154.50      9.02 o 
 -12   8  11       31.67       23.59      5.37 o 
 -11   8  11        0.07       -0.46      3.21 o 
 -10   8  11        5.47        5.01      3.25 o 
  -9   8  11       25.19       18.82      3.64 o 
  -8   8  11        2.93        3.37      2.31 o 
  -7   8  11      117.11      124.87      7.83 o 
  -6   8  11       59.68       52.97      4.52 o 
  -5   8  11      102.33       91.41      4.73 o 
  -4   8  11        4.50        4.61      2.04 o 
  -3   8  11        6.97        3.33      2.06 o 
  -2   8  11       17.29       13.63      2.69 o 
  -1   8  11       11.18        9.25      2.71 o 
   0   8  11       29.50       20.34      3.54 o 
   1   8  11       14.60       10.68      3.65 o 
   2   8  11        2.37        0.95      3.07 o 
 -12   9  11       61.20       52.06      7.11 o 
 -11   9  11        4.67        4.60      3.74 o 
 -10   9  11       16.13        8.49      3.52 o 
  -9   9  11      247.84      220.76      9.02 o 
  -8   9  11       25.72       24.34      3.89 o 
  -7   9  11        0.25        2.04      2.51 o 
  -6   9  11     1321.29     1343.68     24.57 o 
  -5   9  11      398.72      421.83      9.94 o 
  -4   9  11       78.44       76.17      5.74 o 
  -3   9  11        1.71        0.69      2.12 o 
  -2   9  11      191.87      167.97      6.59 o 
  -1   9  11      106.53      103.55      5.72 o 
   0   9  11      189.17      195.91      7.75 o 
   1   9  11      247.49      232.68     11.63 o 
   2   9  11      192.01      180.44      8.88 o 
 -11  10  11        5.62        0.52      4.11 o 
 -10  10  11       79.45       69.12     10.93 o 
  -9  10  11        1.54        0.34      2.84 o 
  -8  10  11      227.71      240.04      9.50 o 
  -7  10  11      170.51      166.79      8.05 o 
  -6  10  11       10.15        9.72      3.32 o 
  -5  10  11       46.63       49.06      4.41 o 
  -4  10  11      662.01      693.55     15.53 o 
  -3  10  11      153.10      141.90      6.17 o 
  -2  10  11      342.92      369.97      9.74 o 
  -1  10  11        3.26        5.04      2.73 o 
   0  10  11        2.58        3.04      2.82 o 
   1  10  11        9.07       11.21      3.46 o 
   2  10  11       36.76       30.20      4.91 o 
 -11  11  11        1.55       10.56      4.28 o 
 -10  11  11        0.47       -0.13      3.31 o 
  -9  11  11      105.07       90.46      6.98 o 
  -8  11  11      176.18      191.58      9.23 o 
  -7  11  11      438.68      432.49     12.93 o 
  -6  11  11       20.66       16.47      3.82 o 
  -5  11  11       69.27       63.58      4.77 o 
  -4  11  11      330.83      362.02      9.96 o 
  -3  11  11       47.74       39.37      6.79 o 
  -2  11  11      129.35      145.68      6.72 o 
  -1  11  11        0.10        1.89      2.69 o 
   0  11  11       79.71       71.75      5.69 o 
   1  11  11      481.85      492.34     12.78 o 
 -10  12  11       80.75       75.88      7.33 o 
  -9  12  11      102.01       98.39     13.65 o 
  -8  12  11       36.85       29.42      5.24 o 
  -7  12  11       49.82       42.22      5.20 o 
  -6  12  11       10.84        6.94      3.50 o 
  -5  12  11       21.40       17.43      3.56 o 
  -4  12  11      185.88      175.87      7.58 o 
  -3  12  11      229.41      245.51      8.81 o 
  -2  12  11        5.35        4.68      2.83 o 
  -1  12  11      759.85      775.32     19.46 o 
   0  12  11       81.15       82.00      6.16 o 
  -9  13  11       25.37       15.39      4.52 o 
  -8  13  11      144.30      139.13      9.04 o 
  -7  13  11        0.35        0.48      3.27 o 
  -6  13  11       52.80       64.68      6.22 o 
  -5  13  11        1.92        3.43      2.90 o 
  -4  13  11       37.77       38.75      4.56 o 
  -3  13  11       32.16       36.78      4.51 o 
  -2  13  11      217.26      234.26      8.75 o 
  -1  13  11        1.54        2.66      3.13 o 
  -8  14  11        1.39        2.25      3.75 o 
  -7  14  11      329.48      351.09     12.93 o 
  -6  14  11       63.69       47.65      7.18 o 
  -5  14  11       36.83       38.85      5.52 o 
  -4  14  11      322.75      359.43     11.03 o 
  -3  14  11      115.28      100.93      6.74 o 
  -2  14  11      162.80      157.35     11.47 o 
  -6  15  11        4.58        4.24      3.99 o 
  -5  15  11        6.58       11.44      4.15 o 
  -4  15  11        0.29        0.64      3.30 o 
 -13   0  12      137.52      138.20     14.89 o 
 -12   0  12     2376.99     2329.78     69.95 o 
 -11   0  12      255.71      240.11     15.19 o 
 -10   0  12      503.02      515.12     14.33 o 
  -9   0  12       56.91       73.36      5.32 o 
  -8   0  12       41.87       44.92      4.76 o 
  -7   0  12     1401.12     1409.11     57.83 o 
  -6   0  12      254.96      111.33     14.87 o 
  -5   0  12      559.58      608.64     22.58 o 
  -4   0  12        0.24       -1.35      3.96 o 
  -3   0  12       84.15       81.75      8.30 o 
  -2   0  12      743.78      795.70     19.41 o 
  -1   0  12       65.23       80.81     15.43 o 
   0   0  12        8.35        5.09      2.87 o 
   1   0  12      210.68      248.51     22.43 o 
   2   0  12        3.86       -0.72      4.34 o 
   3   0  12       77.59       79.10     10.58 o 
 -13   1  12        7.58       10.06      4.86 o 
 -12   1  12       74.15       56.51     10.98 o 
 -11   1  12       39.05       37.89      4.84 o 
 -10   1  12      143.80      144.24      6.93 o 
  -9   1  12      245.37      283.05      6.96 o 
  -8   1  12      253.08      275.69      9.46 o 
  -7   1  12       24.48       27.50      5.00 o 
  -6   1  12      116.98      131.92     15.82 o 
  -5   1  12      165.71      169.84      8.80 o 
  -4   1  12       20.81       10.35      4.35 o 
  -3   1  12     1044.11     1060.42     16.61 o 
  -2   1  12        7.55        8.80      1.93 o 
  -1   1  12       12.84       12.48      2.55 o 
   0   1  12      305.49      292.27      8.91 o 
   1   1  12        0.65        1.32      2.29 o 
   2   1  12        0.02        1.91      3.11 o 
 -13   2  12        5.36        0.55      4.01 o 
 -12   2  12       12.63       16.13      4.82 o 
 -11   2  12        0.78        0.64      2.81 o 
 -10   2  12       13.50        9.90      2.78 o 
  -9   2  12      629.78      657.83     15.46 o 
  -8   2  12     1443.87     1523.56     26.77 o 
  -7   2  12       44.18       44.91      2.95 o 
  -6   2  12      107.68       95.51     10.40 o 
  -5   2  12      206.88      219.15     15.62 o 
  -4   2  12        5.38        6.18      3.08 o 
  -3   2  12      375.38      390.15      7.67 o 
  -2   2  12      308.72      318.30      7.56 o 
  -1   2  12       10.70        9.75      2.45 o 
   0   2  12      242.55      248.25      8.27 o 
   1   2  12      195.79      189.47      9.15 o 
   2   2  12      192.57      225.00     10.69 o 
 -13   3  12       80.31       76.62     13.82 o 
 -12   3  12        0.37        0.80      3.71 o 
 -11   3  12       96.77      104.04      7.23 o 
 -10   3  12     1082.91     1126.19     23.84 o 
  -9   3  12       56.83       55.64      3.82 o 
  -8   3  12        5.09        4.16      2.25 o 
  -7   3  12      680.43      728.98     13.42 o 
  -6   3  12       27.68       30.90      3.82 o 
  -5   3  12       28.01       28.74      2.70 o 
  -4   3  12        0.41        1.29      1.47 o 
  -3   3  12      782.53      800.64     13.30 o 
  -2   3  12      423.22      421.32     15.94 o 
  -1   3  12        0.02        3.30      2.18 o 
   0   3  12      133.87      144.83      6.09 o 
   1   3  12      177.33      163.70      7.58 o 
   2   3  12        1.81        1.42      3.23 o 
 -13   4  12        0.00        1.67      4.03 o 
 -12   4  12       52.11       45.42      5.87 o 
 -11   4  12        0.01        1.35      2.97 o 
 -10   4  12       49.57       51.02      5.66 o 
  -9   4  12        2.64        2.55      2.19 o 
  -8   4  12       34.37       29.51      3.85 o 
  -7   4  12       24.24       18.44      2.61 o 
  -6   4  12       23.99       23.11      2.50 o 
  -5   4  12        6.73        6.51      1.69 o 
  -4   4  12       10.94       12.94      2.02 o 
  -3   4  12        1.26        0.05      1.76 o 
  -2   4  12      144.03      140.58      7.30 o 
  -1   4  12       21.45       11.19      2.81 o 
   0   4  12        7.73        6.54      2.69 o 
   1   4  12        7.03        4.97      2.87 o 
   2   4  12       12.14        5.94      3.23 o 
 -12   5  12      151.66      140.58     12.41 o 
 -11   5  12       25.78       18.49      4.26 o 
 -10   5  12     1175.85     1189.05     32.00 o 
  -9   5  12      239.29      234.17      7.73 o 
  -8   5  12       21.99       20.46      3.11 o 
  -7   5  12      838.70      845.53     16.16 o 
  -6   5  12      196.44      224.94      6.95 o 
  -5   5  12      110.88      121.59      8.19 o 
  -4   5  12       73.29       80.33      3.87 o 
  -3   5  12       36.28       27.18      2.99 o 
  -2   5  12       89.09       95.03      4.95 o 
  -1   5  12        6.24        4.35      2.49 o 
   0   5  12      270.94      289.75      9.24 o 
   1   5  12       48.43       42.97      4.74 o 
   2   5  12        0.05        0.24      3.08 o 
 -12   6  12        3.08        3.01      3.79 o 
 -11   6  12        2.38        4.70      3.60 o 
 -10   6  12      167.25      177.81     11.91 o 
  -9   6  12      768.70      779.76     18.63 o 
  -8   6  12      864.02      928.52     18.29 o 
  -7   6  12       69.62       65.36      4.50 o 
  -6   6  12      141.72      120.92      5.54 o 
  -5   6  12      560.31      609.98     16.37 o 
  -4   6  12       64.85       55.80      5.76 o 
  -3   6  12       53.26       48.91      3.59 o 
  -2   6  12      127.85      127.95      5.81 o 
  -1   6  12       26.59       23.99      3.44 o 
   0   6  12      297.19      294.59     11.13 o 
   1   6  12      114.83      116.85      8.09 o 
   2   6  12       61.01       56.67      6.77 o 
 -12   7  12        4.00        6.64      4.05 o 
 -11   7  12      342.84      405.24     14.38 o 
 -10   7  12      209.92      222.08     19.60 o 
  -9   7  12        4.44        2.94      2.71 o 
  -8   7  12      349.09      348.39     12.59 o 
  -7   7  12       86.81       73.62      5.04 o 
  -6   7  12      170.64      194.38      7.33 o 
  -5   7  12      227.49      240.27     12.74 o 
  -4   7  12      195.82      196.32      6.32 o 
  -3   7  12      638.98      647.76     12.29 o 
  -2   7  12        0.00        5.02      2.36 o 
  -1   7  12       19.77       17.86      4.72 o 
   0   7  12      135.95      128.67      7.03 o 
   1   7  12       11.58        6.91      3.30 o 
 -12   8  12     1226.59     1374.00     31.53 o 
 -11   8  12      160.35      164.10      9.86 o 
 -10   8  12       30.98       24.27      8.77 o 
  -9   8  12        0.69        0.71      2.89 o 
  -8   8  12        0.20        3.98      2.63 o 
  -7   8  12      217.10      207.43      8.15 o 
  -6   8  12        9.37        3.71      2.80 o 
  -5   8  12      440.66      470.37     12.28 o 
  -4   8  12       40.95       34.28      3.61 o 
  -3   8  12       52.51       53.63      4.17 o 
  -2   8  12      619.83      650.82     13.13 o 
  -1   8  12       66.89       78.53      5.42 o 
   0   8  12      108.95      110.52      6.98 o 
   1   8  12       81.06       75.52      6.20 o 
 -11   9  12       42.40       38.86      6.05 o 
 -10   9  12       66.80       63.79      9.30 o 
  -9   9  12       46.57       40.15      4.90 o 
  -8   9  12       11.46       11.40      3.47 o 
  -7   9  12        2.34       -0.89      3.01 o 
  -6   9  12       58.40       45.77      8.00 o 
  -5   9  12        1.78        3.74      2.37 o 
  -4   9  12      154.18      167.67      6.81 o 
  -3   9  12        0.19       -2.00      2.22 o 
  -2   9  12       39.02       34.18      3.91 o 
  -1   9  12        4.24        5.26      2.93 o 
   0   9  12      136.54      114.56      6.63 o 
 -10  10  12        0.98        3.65      3.42 o 
  -9  10  12       53.86       47.64      8.43 o 
  -8  10  12      406.19      402.28     12.63 o 
  -7  10  12       25.24       22.59      4.19 o 
  -6  10  12       66.68       64.00      5.74 o 
  -5  10  12      451.51      463.68     11.25 o 
  -4  10  12       40.56       44.84      5.13 o 
  -3  10  12      153.75      153.93      7.42 o 
  -2  10  12        0.09        0.49      2.56 o 
  -1  10  12        0.05        0.17      2.76 o 
   0  10  12       11.88       12.74      3.59 o 
 -10  11  12      344.42      326.59     12.22 o 
  -9  11  12       13.51        3.76      3.42 o 
  -8  11  12       67.94       72.21      6.39 o 
  -7  11  12      230.60      226.96     14.76 o 
  -6  11  12       20.29       17.02      4.30 o 
  -5  11  12       23.56       21.64      3.65 o 
  -4  11  12      484.00      521.54     17.12 o 
  -3  11  12      151.78      160.75     11.17 o 
  -2  11  12       23.62       21.83      3.70 o 
  -1  11  12        0.35        0.17      2.86 o 
  -9  12  12        1.04       -0.60      3.63 o 
  -8  12  12        0.79        0.48      3.36 o 
  -7  12  12       25.38       24.12      4.46 o 
  -6  12  12        1.07        5.62      3.43 o 
  -5  12  12      302.68      282.65     11.57 o 
  -4  12  12       27.47       24.97      4.01 o 
  -3  12  12       13.06       15.08      4.04 o 
  -2  12  12        7.31        5.67      3.25 o 
  -7  13  12      360.66      358.30     12.88 o 
  -6  13  12      157.81      170.19      9.38 o 
  -5  13  12       61.41       56.56      5.97 o 
  -4  13  12       77.61       72.41      5.89 o 
  -3  13  12        0.12        2.71      3.23 o 
 -12   1  13        5.33        2.61      3.64 o 
 -11   1  13      197.97      162.54      8.41 o 
 -10   1  13       82.65       77.63      5.17 o 
  -9   1  13        3.04        2.49      2.16 o 
  -8   1  13      603.28      610.13     13.16 o 
  -7   1  13       22.09       13.20      8.52 o 
  -6   1  13       32.14       45.00     12.11 o 
  -5   1  13        0.91        4.71      3.60 o 
  -4   1  13        8.46        7.60      4.12 o 
  -3   1  13       95.69       99.68      3.75 o 
  -2   1  13      175.42      185.58     10.22 o 
  -1   1  13      446.50      446.38     11.38 o 
   0   1  13       53.36       52.21      4.17 o 
   1   1  13        1.17        1.00      3.02 o 
 -12   2  13        6.77        7.45      4.66 o 
 -11   2  13      268.72      274.64     10.70 o 
 -10   2  13      251.42      233.43      9.12 o 
  -9   2  13      794.44      855.20     18.61 o 
  -8   2  13      167.19      174.62      6.33 o 
  -7   2  13       56.43       75.87      5.33 o 
  -6   2  13        4.22        0.19      5.40 o 
  -5   2  13      381.34      410.01     15.44 o 
  -4   2  13       27.27       19.90      2.15 o 
  -3   2  13      379.69      364.90     11.12 o 
  -2   2  13      129.76      134.75      5.76 o 
  -1   2  13       65.75       66.25     10.42 o 
   0   2  13      156.80      170.20      7.53 o 
   1   2  13       64.62       65.97      6.06 o 
 -12   3  13        1.35       -1.04      3.28 o 
 -11   3  13      110.37      124.24      7.77 o 
 -10   3  13       14.34       10.28      3.69 o 
  -9   3  13       24.83       29.14      5.22 o 
  -8   3  13       21.70       20.71      3.02 o 
  -7   3  13      333.50      335.61      8.50 o 
  -6   3  13      535.93      538.05     13.85 o 
  -5   3  13      310.80      321.45      8.22 o 
  -4   3  13      231.45      230.36      6.23 o 
  -3   3  13      100.00      112.98      4.77 o 
  -2   3  13       71.53       78.51      4.73 o 
  -1   3  13       20.59       16.49      3.34 o 
   0   3  13      153.98      162.94      7.49 o 
   1   3  13        2.14        1.37      3.48 o 
 -12   4  13       54.11       57.18      7.29 o 
 -11   4  13      184.76      187.50     11.20 o 
 -10   4  13       47.14       49.92      5.61 o 
  -9   4  13       33.65       39.25      4.28 o 
  -8   4  13      918.74      977.56     19.81 o 
  -7   4  13      119.43      110.38      5.47 o 
  -6   4  13     1652.60     1716.70     26.55 o 
  -5   4  13       59.50       67.65      5.00 o 
  -4   4  13        1.01        0.81      1.82 o 
  -3   4  13      243.64      241.15     10.71 o 
  -2   4  13      300.52      315.55     13.76 o 
  -1   4  13       22.55       26.58      3.67 o 
   0   4  13       97.01       90.51      6.05 o 
   1   4  13       14.60        6.39      3.91 o 
 -12   5  13      210.05      236.25     11.15 o 
 -11   5  13      296.66      308.04     20.19 o 
 -10   5  13      152.44      185.31      8.72 o 
  -9   5  13       43.99       38.80      4.45 o 
  -8   5  13       33.37       34.28      4.22 o 
  -7   5  13      480.26      517.51     18.14 o 
  -6   5  13       21.70       19.49      3.51 o 
  -5   5  13      228.85      226.64      6.55 o 
  -4   5  13       83.27       78.07      5.45 o 
  -3   5  13       22.99       21.43      3.01 o 
  -2   5  13        9.50        5.10      2.73 o 
  -1   5  13       16.45       10.98      3.07 o 
   0   5  13       26.68       20.28      3.83 o 
 -11   6  13       11.84       16.06      4.24 o 
 -10   6  13      722.37      745.43     26.66 o 
  -9   6  13      442.59      469.25     13.62 o 
  -8   6  13       27.21       23.77      3.55 o 
  -7   6  13       78.67       79.76      5.01 o 
  -6   6  13      209.24      215.94     10.73 o 
  -5   6  13      394.68      424.08     13.67 o 
  -4   6  13        0.19       -0.43      2.08 o 
  -3   6  13      149.83      153.89      6.06 o 
  -2   6  13       33.24       23.34      3.48 o 
  -1   6  13      631.31      646.66     14.85 o 
   0   6  13       42.74       41.11      4.83 o 
 -11   7  13      132.00      119.76      9.84 o 
 -10   7  13      120.79      116.36      7.77 o 
  -9   7  13        0.44        1.87      2.80 o 
  -8   7  13      119.01      118.34      7.27 o 
  -7   7  13      134.52      138.65     11.77 o 
  -6   7  13       91.27       89.35      5.41 o 
  -5   7  13       65.07       65.31      4.36 o 
  -4   7  13      324.98      325.63      9.03 o 
  -3   7  13      130.73      136.97      6.02 o 
  -2   7  13      163.73      162.64      6.85 o 
  -1   7  13       50.76       38.28      4.47 o 
   0   7  13       44.00       41.09      5.08 o 
 -11   8  13       70.65       70.34     11.02 o 
 -10   8  13       12.65        9.60      3.72 o 
  -9   8  13       28.67       16.17      3.83 o 
  -8   8  13        0.62        3.68      2.78 o 
  -7   8  13        0.12        3.02      2.82 o 
  -6   8  13        7.94        4.87      3.00 o 
  -5   8  13       15.87        8.81      3.15 o 
  -4   8  13        6.49        3.41      2.68 o 
  -3   8  13       55.38       66.23      4.80 o 
  -2   8  13        4.57        4.77      2.81 o 
  -1   8  13        1.59        3.13      2.91 o 
 -10   9  13        0.46        3.90      3.61 o 
  -9   9  13        7.71        8.97      3.30 o 
  -8   9  13      485.16      489.28     13.62 o 
  -7   9  13      125.81      131.84     14.59 o 
  -6   9  13        0.05        5.24      2.98 o 
  -5   9  13       26.16       21.52      3.47 o 
  -4   9  13      213.02      214.93      7.94 o 
  -3   9  13      907.36      983.10     17.37 o 
  -2   9  13      129.81      125.60      8.45 o 
  -1   9  13      516.82      534.90     13.40 o 
  -9  10  13       43.09       32.99      4.92 o 
  -8  10  13        8.00        3.75      3.35 o 
  -7  10  13       13.78       17.27      4.08 o 
  -6  10  13       23.79       28.06      4.51 o 
  -5  10  13       72.47       62.22      5.45 o 
  -4  10  13       18.83       16.23      3.34 o 
  -3  10  13       31.92       21.85      3.96 o 
  -2  10  13       61.12       56.97      5.17 o 
  -8  11  13        1.93        3.34      3.41 o 
  -7  11  13        5.41        5.22      3.56 o 
  -6  11  13       47.02       37.30      6.32 o 
  -5  11  13      169.51      188.58      8.59 o 
  -4  11  13       50.48       52.17      6.38 o 
  -3  11  13       15.30       19.30      5.75 o 
  -6  12  13      372.83      399.30     13.47 o 
 -12   0  14      155.00      153.44     13.99 o 
 -11   0  14       68.37       53.41      7.19 o 
 -10   0  14       56.83       53.52      6.39 o 
  -9   0  14      444.79      431.57     15.08 o 
  -8   0  14      992.27     1148.66     31.52 o 
  -5   0  14       40.08       28.49     10.84 o 
  -4   0  14        0.20       -0.22      2.82 o 
  -3   0  14       65.77       60.20      4.27 o 
  -2   0  14       77.76       66.07      7.08 o 
  -1   0  14       62.91       68.35      7.47 o 
 -12   1  14        8.14       10.11      4.40 o 
 -11   1  14      257.00      283.19     16.48 o 
 -10   1  14        0.86        3.57      2.75 o 
  -9   1  14       50.04       60.67      4.45 o 
  -8   1  14       91.55      105.39      4.99 o 
  -7   1  14       16.92       15.82      9.63 o 
  -5   1  14      302.65      278.16     19.94 o 
  -4   1  14       49.30       50.12      3.34 o 
  -3   1  14       34.60       38.52      3.52 o 
  -2   1  14       20.60       16.84      3.30 o 
  -1   1  14      113.79      118.53      5.59 o 
 -11   2  14       69.33       71.44      6.11 o 
 -10   2  14       94.47       96.09      9.51 o 
  -9   2  14       24.23       18.06      3.16 o 
  -8   2  14      130.32      134.52      6.14 o 
  -7   2  14        0.82        2.46      2.53 o 
  -6   2  14      238.70      220.24     16.43 o 
  -5   2  14      158.82      147.93     11.24 o 
  -4   2  14       31.32       28.75      2.88 o 
  -3   2  14        0.84        0.82      2.32 o 
  -2   2  14       85.16       88.26      5.34 o 
  -1   2  14       81.22       76.70      6.97 o 
 -11   3  14       14.95       10.40      3.78 o 
 -10   3  14        6.50        1.49      2.78 o 
  -9   3  14      654.27      701.62     16.09 o 
  -8   3  14        2.49        1.67      2.14 o 
  -7   3  14      120.69      127.73      7.33 o 
  -6   3  14        5.27        4.32      2.80 o 
  -5   3  14      129.89      145.69      8.15 o 
  -4   3  14      245.52      243.34      9.49 o 
  -3   3  14       46.20       31.41      3.61 o 
  -2   3  14      389.63      418.21     11.25 o 
  -1   3  14      159.14      175.12      8.10 o 
 -11   4  14      147.25      162.74     13.28 o 
 -10   4  14       27.37       30.40      4.44 o 
  -9   4  14       16.78       16.44      4.85 o 
  -8   4  14       19.61       24.57      5.32 o 
  -7   4  14       58.84       59.95      6.15 o 
  -6   4  14       18.66       22.04      4.01 o 
  -5   4  14       16.77       12.62      2.41 o 
  -4   4  14       31.20       24.09      2.81 o 
  -3   4  14        9.84        3.54      2.50 o 
  -2   4  14       22.52       15.25      3.36 o 
  -1   4  14      177.31      163.68      9.38 o 
 -11   5  14      108.91      121.13      7.95 o 
 -10   5  14       12.09       12.43      3.78 o 
  -9   5  14      234.35      248.82      9.34 o 
  -8   5  14       43.28       43.47      4.34 o 
  -7   5  14      125.66      125.79      7.67 o 
  -6   5  14        6.95        6.38      3.22 o 
  -5   5  14       25.79       22.55      2.94 o 
  -4   5  14      734.83      782.84     16.55 o 
  -3   5  14        0.43        1.36      2.40 o 
  -2   5  14      393.33      387.01     14.96 o 
 -10   6  14      230.70      249.41     10.40 o 
  -9   6  14        4.08        1.50      2.88 o 
  -8   6  14       66.31       64.52      4.90 o 
  -7   6  14        1.23        1.04      2.45 o 
  -6   6  14       18.26       16.34      3.20 o 
  -5   6  14        4.58        4.66      2.33 o 
  -4   6  14      159.90      171.54      6.66 o 
  -3   6  14        2.31        2.02      2.59 o 
  -2   6  14      144.90      177.00      7.28 o 
 -10   7  14       22.15       20.44      4.65 o 
  -9   7  14       56.84       67.19      9.43 o 
  -8   7  14       15.36       15.00      3.49 o 
  -7   7  14       17.50       13.07      3.35 o 
  -6   7  14      121.32      119.59      6.34 o 
  -5   7  14      206.37      216.46      7.96 o 
  -4   7  14       16.59       10.69      3.01 o 
  -3   7  14       28.44       30.00      4.62 o 
  -2   7  14       16.38       15.12      4.05 o 
  -9   8  14     1155.75     1248.77     27.12 o 
  -8   8  14      260.16      272.27     11.61 o 
  -7   8  14      650.52      682.70     16.05 o 
  -6   8  14       74.55       74.16      8.17 o 
  -5   8  14      113.13      114.49      6.38 o 
  -4   8  14       33.25       28.71      4.00 o 
  -3   8  14       48.95       56.98      6.30 o 
  -8   9  14        0.98        1.61      3.23 o 
  -7   9  14        0.94        3.27      3.13 o 
  -6   9  14       12.80       15.96      3.90 o 
  -5   9  14       18.95       17.07      4.61 o 
  -4   9  14      127.20      140.56      9.54 o 
 -10   1  15        8.00       10.19      3.33 o 
  -9   1  15      117.36      130.64     12.31 o 
  -5   1  15      404.29      454.88     33.35 o 
  -4   1  15        6.90        7.25      2.57 o 
  -3   1  15       63.17       57.84      4.04 o 
 -10   2  15      140.19      154.15      7.49 o 
  -9   2  15       54.77       60.04      8.92 o 
  -8   2  15        0.21        1.69      2.19 o 
  -5   2  15       33.45       30.14      4.36 o 
  -4   2  15       32.96       39.22      6.05 o 
  -3   2  15       64.62       61.78      4.79 o 
 -10   3  15       78.62       71.20      5.62 o 
  -9   3  15        7.20        6.88      3.93 o 
  -8   3  15        0.75        0.98      2.21 o 
  -7   3  15       33.81       29.03      7.55 o 
  -6   3  15       61.78       61.69     10.21 o 
  -5   3  15      139.95      140.60      5.85 o 
  -4   3  15      112.22      122.91      6.43 o 
  -3   3  15      115.07      131.75      6.45 o 
  -9   4  15       43.91       39.91      4.49 o 
  -8   4  15      225.15      238.19     10.81 o 
  -7   4  15      243.01      248.73     11.06 o 
  -6   4  15      217.34      248.51     17.78 o 
  -5   4  15        0.88        2.08      2.44 o 
  -4   4  15      221.93      268.70      9.17 o 
  -9   5  15       19.95       17.39      3.71 o 
  -8   5  15       27.68       20.07      4.04 o 
  -7   5  15        8.67        2.47      2.63 o 
  -6   5  15        0.10        0.87      2.59 o 
  -5   5  15        0.10        0.65      2.79 o 
  -4   5  15       21.11       18.83      3.34 o 
  -8   6  15        4.23        7.66      3.27 o 
  -7   6  15      289.21      299.25      9.43 o 
  -6   6  15      144.45      136.08      6.53 o 
  -5   6  15      155.75      164.50      7.36 o 
                                                 
